# Supplementary material for: Comparative Genomics Reveals Evolutionary Traits, Mating Strategies, and Pathogenicity-Related Genes Variation of Botryosphaeriaceae
Source: Front Microbiol. 2022 Feb 23;13:800981. doi: 10.3389/fmicb.2022.800981 (PMC8905617; doi:10.3389/fmicb.2022.800981)
Supplement: Supplementary Table 1 — List of 271 Dothideomycetes fungi and 8 outgroups. [file Table_1.xlsx]

## Sheet: Sheet1
Organism	Source	NCBI Accession	Biosample accession	cleanData (GB)	Estimated genome size (bp, k-mer=19)	Heterozygosity	Genome size (bp)	x coverage	Number of contigs	Contig N50 (bp)	Repetitive content (%)	GC content (%)	Gene number	Average gene size	Average intron density per gene	Average intron length (bp)	mapping rate (%)	BUSCO (genome) pezizomycotina_odb9 (n: 3156)	BUSCO (proteins) pezizomycotina_odb9 (n: 3156)
Botryosphaeria dothidea B10_2	This Study	JAJNLD000000000	SAMN22899264	11.32	61447284	0.0215%	56008531	202.2	1747	130557	3.45	55.77	13926	1484.79	1.44	145.57	96.16	84	91.8
Botryosphaeria dothidea B11_120	This Study	JAJNKT000000000	SAMN22899281	8.43	53134301	0.053%	47307369	178.2	2072	192893	8.18	53.48	14245	1621.09	1.95	113.64	96.76	95.5	98.3
Botryosphaeria dothidea B11_16	This Study	JAJNLJ000000000	SAMN22899252	8.66	48819267	0.0334%	45144311	191.8	1542	214346	4.68	54.44	14090	1688.2	2.06	110.52	96.49	95.4	98.6
Botryosphaeria dothidea B11_32	This Study	JAJMVE000000000	SAMN22899342	9.17	50385393	0.0433%	48628207	188.5	5214	240828	6.29	52.64	13151	1689.22	2.1	110.24	98.26	96	98.5
Botryosphaeria dothidea B11_58	This Study	JAJNKV000000000	SAMN22899278	8.82	48849867	0.0363%	46773109	188.6	2872	233075	7.73	53.22	13936	1638.02	1.99	112.94	97.56	95.8	98.4
Botryosphaeria dothidea B11_67_1	This Study	JAJNLG000000000	SAMN22899260	5.84	50251452	0.0837%	49941774	116.9	6437	132509	9.32	53.61	14940	1504.78	1.69	112.31	96.09	95.7	98.9
Botryosphaeria dothidea B11_67_4	This Study	JAJNLF000000000	SAMN22899261	7.03	54254950	0.071%	51115685	137.5	8711	188646	10.67	52.21	13844	1634.07	2	111.35	96.7	95.8	98.5
Botryosphaeria dothidea B67	This Study	JAJNME000000000	SAMN22899193	8.45	60732409	0.0645%	55930967	151	8128	127245	3.6	55.21	14774	1266.23	1.21	130.9	91.8	88.4	94.5
Botryosphaeria dothidea B7940A	This Study	JAJNLQ000000000	SAMN22899228	9.18	50706478	0.0456%	47817793	192	6842	193227	4.82	54.72	15002	1540.19	1.84	108.82	97.48	95.3	98.8
Botryosphaeria dothidea B7940B	This Study	JAJNLP000000000	SAMN22899229	6.99	47710786	0.0352%	45043083	155.3	1639	194569	4.89	54.42	14045	1691.58	2.07	109.37	97.46	95.3	98.8
Botryosphaeria dothidea B7940C	This Study	JAJNLO000000000	SAMN22899230	7.52	47806268	0.04%	45034172	166.9	1661	214861	5	54.42	14012	1687.33	2.08	109.35	97.26	95.2	98.8
Botryosphaeria dothidea B81606_1	This Study	JAJMWI000000000	SAMN22899305	8.81	64811597	0.0864%	55993910	157.4	1982	228558	1.9	53.55	14881	1300.29	1.05	120.31	78.92	90.6	96.1
Botryosphaeria dothidea B83942	This Study	JAJNKJ000000000	SAMN22899314	7.62	50910670	0.0406%	48609268	156.8	4661	187081	4.66	53.31	14732	1569.63	1.91	110.24	97.66	96.1	98.6
Botryosphaeria dothidea B84480	This Study	JAJNLN000000000	SAMN22899237	5.32	55601252	0.0348%	55956002	95.1	1236	151267	4.83	53.98	12191	1376.01	1.57	105.86	92.4	95.4	98.9
Botryosphaeria dothidea B92	This Study	JAJNKK000000000	SAMN22899312	5.43	56078287	0.0432%	55937069	97.1	4796	92217	3.13	55.5	15157	1320.27	1.28	106.58	88.44	95.2	99
Botryosphaeria dothidea KE07_131	This Study	JAJMXB000000000	SAMN22899276	13.86	50995674	0.0501%	47587011	291.3	2725	123254	6.64	53.12	13306	1672.54	2.08	108.03	93.71	96.3	98.9
Botryosphaeria dothidea KE07_134	This Study	JAJMXC000000000	SAMN22899274	5.56	54465668	0.0372%	56034252	99.3	1679	95869	6.4	52.1	14291	1351.29	1.31	124.53	90.75	90.1	95.7
Botryosphaeria dothidea KE07_139	This Study	JAJMXD000000000	SAMN22899273	7.08	55276933	0.0494%	55967680	126.5	1791	186743	2.43	45.09	13670	1538.08	1.47	126.91	62.59	88.2	94.8
Botryosphaeria dothidea KE07_62	This Study	JAJNKW000000000	SAMN22899275	7.75	49441931	0.0734%	51329702	150.9	5074	91737	5.96	53.91	15634	1628.36	1.88	108.41	99.04	96.2	98.7
Botryosphaeria dothidea KE08_107	This Study	JAJMXA000000000	SAMN22899277	5.73	48191120	0.0463%	45072035	127.2	1133	290694	9.01	53.45	12982	1700.25	2.11	111.91	97.88	96.1	98.3
Botryosphaeria dothidea KE10_6	This Study	JAJMZB000000000	SAMN22899191	7.81	46205572	0.0479%	44931413	173.9	1941	176818	5.06	54.52	13477	1720.68	2.16	106.13	98.68	95.6	98.9
Botryosphaeria dothidea KE11_101	This Study	JAJMXZ000000000	SAMN22899234	16.68	50214430	0.0416%	48473199	344	3909	226153	7.18	52.89	13234	1688.39	2.09	110.63	94.59	96	98.8
Botryosphaeria dothidea KE11_11	This Study	JAJMXK000000000	SAMN22899254	7.89	44567226	0.0428%	44510608	177.3	1106	255030	4.79	54.56	13273	1737.22	2.17	106.47	98.11	95.5	98.9
Botryosphaeria dothidea KE11_116	This Study	JAJMWZ000000000	SAMN22899279	13.22	48798255	0.0587%	50533831	261.7	6929	110639	10.82	53.9	16227	1484.09	1.74	109.27	93.42	95.8	98.3
Botryosphaeria dothidea KE11_126	This Study	JAJNKQ000000000	SAMN22899286	8.7	54008804	0.0566%	55986794	155.4	3319	102097	6.24	56.16	14935	1466.93	1.38	122.04	98.15	91.5	96.3
Botryosphaeria dothidea KE11_74	This Study	JAJMWY000000000	SAMN22899282	13.48	48977051	0.0389%	47447790	284.2	2030	128628	9.57	53.13	13406	1673.91	2.08	109.74	93.98	96.2	98.8
Botryosphaeria dothidea KE11_76	This Study	JAJNKP000000000	SAMN22899287	12	49525987	0.0347%	47604926	252.2	2439	198230	6.39	53.17	13317	1680.29	2.08	109.96	93.86	96	98.7
Botryosphaeria dothidea KE11_78	This Study	JAJNKS000000000	SAMN22899283	6.47	56152833	0.0698%	55994589	115.5	841	194589	5.43	54.92	15654	1634.25	1.69	209.49	96.45	73.3	84.1
Botryosphaeria dothidea KE11_79	This Study	JAJMWX000000000	SAMN22899284	10.73	50138213	0.0812%	48063132	223.3	5005	166472	5.11	53.27	13645	1649.78	2.05	108.41	99.1	96.2	98.8
Botryosphaeria dothidea KE11_81	This Study	JAJMWW000000000	SAMN22899288	5.89	50896520	0.0786%	49684194	118.5	6848	133457	3.46	53.71	15435	1522.98	1.82	107.89	97.43	96.2	98.8
Botryosphaeria dothidea KE11_82	This Study	JAJMWV000000000	SAMN22899289	6.92	49311417	0.0596%	47723533	145	4169	234492	4.13	53.3	13429	1670.09	2.07	110.17	99.22	96	98.5
Botryosphaeria dothidea KE11_83	This Study	JAJNKR000000000	SAMN22899285	6.54	51405312	0.0647%	48226181	135.6	4882	139137	6.33	52.89	13422	1666.07	2.07	107.59	98.62	96.1	98.8
Botryosphaeria dothidea KE11_84	This Study	JAJMXH000000000	SAMN22899259	5.85	52357475	0.0601%	46888210	124.7	1898	247354	4.74	53.21	13126	1693.75	2.1	110.14	97.52	95.9	98.7
Botryosphaeria dothidea KE11_85	This Study	JAJMWR000000000	SAMN22899295	7.46	52992736	0.0448%	47046595	158.5	1885	226014	6.91	53.17	13142	1697.24	2.1	111.35	97.68	96.4	98.7
Botryosphaeria dothidea KE11_95	This Study	JAJMWU000000000	SAMN22899290	12.63	47190493	0.0449%	47122984	268	1646	191155	7.55	53.14	13079	1696.67	2.1	111.1	93.58	96.1	98.7
Botryosphaeria dothidea KE11_98	This Study	JAJNKN000000000	SAMN22899293	7.27	49456053	0.0437%	47103286	154.3	2858	272261	5.72	53.3	13154	1686.85	2.09	110	98.11	96.1	98.5
Botryosphaeria dothidea KE11_99	This Study	JAJNKU000000000	SAMN22899280	5.95	51992666	0.0474%	47521499	125.3	4760	255804	8.83	53.67	14422	1679.24	1.89	108.35	97.68	96.5	98.2
Botryosphaeria dothidea KE12_39	This Study	JAJMYH000000000	SAMN22899221	6.75	51655904	0.0468%	47122317	143.2	1904	218829	6.87	53.24	13160	1699.66	2.11	111.99	97.7	96	98.7
Botryosphaeria dothidea KE12_42	This Study	JAJNLS000000000	SAMN22899223	4.79	49855176	0.0803%	47694564	100.3	5177	157411	4.56	53.24	13368	1674.21	2.08	109.92	98.46	96.1	98.7
Botryosphaeria dothidea KE12_45	This Study	JAJMYF000000000	SAMN22899224	6.64	52904300	0.0506%	47103610	140.9	1852	228295	5.25	53.28	13207	1689.29	2.09	111.68	97.61	96.1	98.5
Botryosphaeria dothidea PG1	This Study	JAJMXF000000000	SAMN22899269	7.85	45969604	0.0579%	44715623	175.5	1472	354078	4.83	54.49	13278	1736.44	2.17	107.68	97.45	95.6	98.7
Botryosphaeria dothidea PG2	This Study	JAJMXE000000000	SAMN22899270	7.61	51063518	0.0531%	56034358	135.9	1532	168030	8.42	54.6	15049	1349.99	1.27	106.98	95.44	96	98.8
Botryosphaeria dothidea PG3	This Study	JAJNKY000000000	SAMN22899271	9.78	47127740	0.0845%	47447956	206.2	6937	308994	4.31	54.4	13443	1554.67	1.82	108.17	94.14	96.2	99
Botryosphaeria dothidea KE51710	This Study	JAJNLR000000000	SAMN22899227	8.33	52398730	0.0765%	56030853	148.7	5299	117690	4.27	54.05	15661	1203.81	1.47	98.39	97.19	96.8	99.2
Botryosphaeria dothidea KE5347	This Study	JAJMVS000000000	SAMN22899325	5.49	48940222	0.0493%	44898347	122.3	1223	263264	5	54.54	13336	1737.26	2.17	107.74	97.5	95.5	98.8
Botryosphaeria dothidea SP1_1	This Study	JAJMWT000000000	SAMN22899267	9.04	50103439	0.0943%	54350585	166.3	4385	210621	8.54	54.7	15356	1605.41	1.69	190.57	97.3	73.1	83.5
Botryosphaeria dothidea KE55	This Study	JAJNLC000000000	SAMN22899265	8.07	46866134	0.0469%	44259664	182.4	1012	269194	4.02	54.64	13312	1736.13	2.18	106.23	94.11	95.4	98.8
Botryosphaeria dothidea SP1_2	This Study	JAJMYG000000000	SAMN22899268	6.98	49803402	0.0342%	55925071	124.9	2796	175224	9.57	52.63	16358	1455.91	1.77	110.33	97.11	96	98.7
Botryosphaeria dothidea SP2_1	This Study	JAJNKX000000000	SAMN22899272	8.03	49591276	0.0335%	46858754	171.3	5733	164185	10	53.37	13479	1655.83	2.06	110.16	96.97	95.7	98.5
Botryosphaeria dothidea KE6948	This Study	JAJMXJ000000000	SAMN22899256	7.54	47670853	0.0343%	45291871	166.4	3435	253498	4.73	54.57	13313	1729.37	2.16	107.45	98.84	95.5	98.8
Botryosphaeria dothidea KE6954	This Study	JAJNMC000000000	SAMN22899188	10.46	45360019	0.0457%	44672574	234.1	2015	322290	5.14	54.56	13284	1728.6	2.17	106.61	98.96	95.4	98.8
Botryosphaeria dothidea KE6967	This Study	JAJMZF000000000	SAMN22899184	13.59	52331144	0.0568%	54654192	248.6	1297	178072	4.63	54.92	14579	1411.54	1.62	106.42	92.23	95.5	98.9
Botryosphaeria dothidea KE7926	This Study	JAJMXY000000000	SAMN22899235	6.47	49853960	0.0595%	45450083	142.3	2000	244759	5.28	54.44	13343	1735.86	2.17	107.96	96.69	95.4	98.8
Botryosphaeria dothidea KE7958	This Study	JAJNLK000000000	SAMN22899247	7.05	50735069	0.048%	52626373	134	1832	206388	4.14	52.93	14304	1643.28	2.04	107.21	96.6	95.5	98.9
Botryosphaeria dothidea KE80302	This Study	JAJNLE000000000	SAMN22899262	8.44	54322981	0.0337%	56018371	150.7	7554	157792	4.71	48.98	14857	1605.62	1.98	106.93	97.01	95.5	98.8
Botryosphaeria dothidea KE80337	This Study	JAJNMB000000000	SAMN22899189	8.7	44988482	0.063%	47820432	181.9	7916	192525	4.5	53.57	13476	1714.2	2.15	106.17	98.08	95.5	98.8
Botryosphaeria dothidea KE80343	This Study	JAJMZC000000000	SAMN22899190	9.66	46718979	0.0459%	44447432	217.3	1148	298819	4.47	54.56	13208	1746.23	2.18	108.97	98.34	95.4	98.8
Botryosphaeria dothidea KE8088	This Study	JAJMXG000000000	SAMN22899263	5.98	50179643	0.0789%	56035912	106.7	1650	125660	4.24	55.18	15169	1223.23	1.44	97.68	97.59	95.7	98.8
Botryosphaeria dothidea KE8094	This Study	JAJMXT000000000	SAMN22899242	5.43	53494031	0.0588%	56029310	96.8	1697	194142	3.35	54.99	13572	1184.62	1.2	112.35	91.34	92.3	97.1
Botryosphaeria dothidea KE81295	This Study	JAJNLI000000000	SAMN22899255	7.36	46116391	0.0557%	44548106	165.3	2749	192787	4.78	54.36	13234	1724.81	2.17	106.36	98.8	95.5	98.8
Botryosphaeria dothidea KE81605	This Study	JAJMWL000000000	SAMN22899301	10.18	42784143	0.0467%	43989728	231.3	1773	351123	4.22	54.63	13196	1739.94	2.18	106.58	99.14	95.4	98.6
Botryosphaeria dothidea KE81606	This Study	JAJMWH000000000	SAMN22899306	6.77	44991015	0.0499%	43889942	154.2	1797	272639	4.18	54.63	13129	1745.26	2.18	107.64	95.89	95.3	98.4
Botryosphaeria dothidea KE81607	This Study	JAJMWE000000000	SAMN22899310	6.55	49441873	0.0434%	43898745	149.2	1736	340502	4.16	54.64	13174	1744.96	2.18	107.68	97.59	95.3	98.5
Botryosphaeria dothidea KE81608	This Study	JAJMWD000000000	SAMN22899311	6.17	45320557	0.0441%	44602656	138.3	1957	213699	4.26	54.57	13543	1708.42	2.14	105.57	98.91	95.5	98.6
Botryosphaeria dothidea KE81611	This Study	JAJMWC000000000	SAMN22899313	8.69	44190790	0.0865%	43921243	197.9	1767	363259	4.17	54.64	13159	1745.26	2.18	107.83	97.53	95.3	98.7
Botryosphaeria dothidea KE81617	This Study	JAJMWG000000000	SAMN22899307	7.23	45792450	0.0558%	44429209	162.8	1937	290311	4.23	54.56	13229	1736.73	2.18	107.46	98.8	95.2	98.5
Botryosphaeria dothidea KE8212	This Study	JAJMYT000000000	SAMN22899203	5.84	45110791	0.0695%	45847657	127.4	1909	142320	4.79	54.43	13584	1716.83	2.15	106.53	96.09	95.5	98.7
Botryosphaeria dothidea KE82255	This Study	JAJNMD000000000	SAMN22899185	6.79	48070738	0.0475%	47387685	143.3	3420	200872	5.46	54.1	13727	1711.93	2.14	107.4	98.36	95.4	98.8
Botryosphaeria dothidea KE82346	This Study	JAJMZE000000000	SAMN22899186	6.67	49460424	0.0493%	46831875	142.5	2450	219564	5.57	54.26	13685	1713.52	2.14	109.4	98.34	95.3	98.7
Botryosphaeria dothidea KE82352	This Study	JAJMZD000000000	SAMN22899187	6.36	50600848	0.0478%	45964249	138.3	1288	247257	5.61	54.36	13464	1735.84	2.17	109.7	97.33	95.4	98.8
Botryosphaeria dothidea KE82362	This Study	JAJMVJ000000000	SAMN22899335	12.17	23965157	0.0565%	46694000	260.6	3956	283658	5.04	54.28	13556	1723.12	2.15	109.35	92.67	95.3	98.8
Botryosphaeria dothidea KE8317	This Study	JAJMXV000000000	SAMN22899239	8.08	43799996	0.0667%	44441404	181.9	1508	330215	4.51	54.69	13292	1734.18	2.16	108.29	97.79	95.3	98.6
Botryosphaeria dothidea KE8321	This Study	JAJMXU000000000	SAMN22899240	5.07	45520416	0.0475%	44246273	114.6	1365	250992	4.38	54.54	13213	1738.97	2.18	107.17	98.64	95.4	98.6
Botryosphaeria dothidea KE8324	This Study	JAJNLM000000000	SAMN22899241	5.7	53048828	0.0512%	46125384	123.5	2680	145953	4.76	54.51	13629	1717.95	2.14	108.22	96.69	95.5	98.7
Botryosphaeria dothidea KE8326	This Study	JAJNLX000000000	SAMN22899212	8.18	63189526	0.0322%	55792022	146.6	1500	191065	2.01	56.71	12506	1403.61	1.07	154.23	48.32	80.6	89.2
Botryosphaeria dothidea KE8331	This Study	JAJMYL000000000	SAMN22899213	7.29	44632234	0.0599%	43577337	167.3	2768	281635	4.18	54.67	13077	1745.96	2.19	107.91	99.17	95.3	98.7
Botryosphaeria dothidea KE83341	This Study	JAJMWJ000000000	SAMN22899304	6.2	53228526	0.0735%	56035645	110.6	1772	225665	3.86	53.84	15509	1342.12	1.66	102.64	96.93	95.5	98.9
Botryosphaeria dothidea KE8373	This Study	JAJMYX000000000	SAMN22899197	6.67	50863442	0.0757%	45670037	145.9	1813	153754	4.93	54.47	13558	1725.44	2.15	107.37	95.47	95.5	98.7
Botryosphaeria dothidea KE8379	This Study	JAJMXO000000000	SAMN22899249	5.77	52698583	0.0569%	46882960	123	2153	212555	7.83	53.25	13086	1694.67	2.1	108.93	96.73	96.1	98.8
Botryosphaeria dothidea KE8385	This Study	JAJMXM000000000	SAMN22899251	5.69	50391782	0.05%	44182059	128.7	1009	373180	4.5	54.58	13153	1744.88	2.19	107.5	97.43	95.3	98.3
Botryosphaeria dothidea KE8393	This Study	JAJMVF000000000	SAMN22899341	5.58	45639136	0.0495%	47602560	117.3	6395	209785	3.96	54.75	16052	1536.47	1.83	105.79	98.77	95.5	98.7
Botryosphaeria dothidea KE83941	This Study	JAJNKL000000000	SAMN22899308	5.13	53600672	0.0721%	46809619	109.7	5309	134821	8.52	53.44	13423	1670.45	2.08	108.07	97.9	96.2	98.8
Botryosphaeria dothidea KE8395	This Study	JAJMVP000000000	SAMN22899329	7.02	47631617	0.0498%	45207969	155.4	1508	349999	4.35	54.54	13412	1730.22	2.17	108.44	98.07	95.3	98.8
Botryosphaeria dothidea KE83959	This Study	JAJMVZ000000000	SAMN22899317	7.73	46659879	0.0892%	45750320	168.9	2679	263952	5.24	54.62	13626	1711.24	2.14	107.71	98.04	95.5	98.7
Botryosphaeria dothidea KE83967	This Study	JAJNKI000000000	SAMN22899319	5.81	47655548	0.0853%	45989995	126.3	2917	159003	9.64	53.64	13258	1683.16	2.08	109.53	98.54	96.2	98.7
Botryosphaeria dothidea KE84165	This Study	JAJMWM000000000	SAMN22899300	6.93	45529563	0.0478%	45113401	153.6	3159	251608	4.5	54.41	13276	1733.22	2.18	107.4	98.47	95.5	98.7
Botryosphaeria dothidea KE84166	This Study	JAJMWN000000000	SAMN22899299	10.74	43959983	0.0652%	45400000	236.6	4302	326813	4.59	53.98	13155	1741.77	2.18	106.53	97.3	95.3	98.5
Botryosphaeria dothidea KE8418	This Study	JAJMVI000000000	SAMN22899336	6.38	47507171	0.0524%	44215117	144.4	778	349668	4.43	54.61	13202	1742.4	2.18	106.98	98.08	95.4	98.8
Botryosphaeria dothidea KE8424	This Study	JAJMYK000000000	SAMN22899218	7.79	46943623	0.0579%	45377262	171.7	1347	451691	4.62	54.45	13366	1740.49	2.17	108.67	98.34	95.3	98.6
Botryosphaeria dothidea KE8497	This Study	JAJMVN000000000	SAMN22899331	11.77	48810892	0.036%	51358839	229.2	2955	251631	4.62	54.29	16396	1651.78	1.86	109.46	93.44	95.8	98.9
Botryosphaeria dothidea KE85581	This Study	JAJMYC000000000	SAMN22899231	6.71	53172168	0.0651%	49570377	135.4	7686	203484	8.62	52.84	13474	1656.16	2.04	110.64	96.93	96	98.8
Botryosphaeria dothidea KE85585	This Study	JAJMXX000000000	SAMN22899236	6.96	52632703	0.0225%	51224986	135.9	7226	216512	10.98	53.92	16851	1464.15	1.7	110.86	97.91	96	98.4
Botryosphaeria dothidea KE85586	This Study	JAJMYD000000000	SAMN22899226	12.51	47071216	0.0379%	44587649	280.6	1657	318543	4.77	54.62	13228	1737.01	2.17	108.25	94.04	95.3	98.7
Botryosphaeria dothidea KE85589	This Study	JAJMYA000000000	SAMN22899233	6.95	53460305	0.0474%	46730891	148.6	1660	235025	9.72	53.3	13144	1691.11	2.1	110.32	98.08	96.1	98.3
Botryosphaeria dothidea KE85600	This Study	JAJMYB000000000	SAMN22899232	7.28	50820056	0.051%	48881860	149	1927	321787	4.81	52.04	13233	1741.21	2.17	108.27	97.43	95.4	98.7
Botryosphaeria dothidea KE85792	This Study	JAJMWB000000000	SAMN22899315	7.27	44361543	0.0548%	45995230	158	1908	319148	5.14	54.54	13600	1718.56	2.14	108.05	98.14	95.4	98.7
Botryosphaeria dothidea KE85815	This Study	JAJMVY000000000	SAMN22899318	14.83	53719951	0.076%	56023308	264.8	1497	256828	2.5	52.92	15705	1422.06	1.25	107.37	86.1	96.6	99.1
Botryosphaeria dothidea KE85816	This Study	JAJMWF000000000	SAMN22899309	7.82	45839049	0.0697%	45130314	173.3	2568	156661	4.88	54.53	13508	1713.2	2.16	105.23	99.01	95.5	99
Botryosphaeria dothidea KE86361	This Study	JAJMXN000000000	SAMN22899250	15.16	58509544	0.0742%	55909159	271.2	1175	326602	2.7	35.12	14198	1264.3	1.17	104.41	16.08	94.4	98.8
Botryosphaeria dothidea KE86388	This Study	JAJMZG000000000	SAMN22899183	5.73	53300894	0.0351%	46507140	123.3	1833	203789	10.55	53.3	13053	1697.8	2.11	110.26	97.98	96.2	98.5
Botryosphaeria dothidea KE86546	This Study	JAJMXS000000000	SAMN22899243	14.29	50759969	0.063%	56033784	255	1451	221988	3.29	53.09	15066	1413.06	1.31	105.23	87.17	96.2	99.3
Botryosphaeria dothidea KE86554	This Study	JAJMYR000000000	SAMN22899205	7.28	48821737	0.0795%	45331870	160.6	1614	168882	4.69	54.45	13553	1716.23	2.15	105.8	98.55	95.8	98.9
Botryosphaeria dothidea KE87119	This Study	JAJMXQ000000000	SAMN22899245	6.8	46091862	0.0689%	45782101	148.5	2500	300748	4.7	54.39	13417	1732.9	2.16	109.26	97.96	95.4	98.8
Botryosphaeria dothidea KE87638	This Study	JAJMZH000000000	SAMN22899182	5.43	47598211	0.0574%	43840772	123.8	936	435671	4.36	54.61	13109	1749.73	2.19	107.18	97.68	95.4	98.7
Botryosphaeria dothidea KE87903	This Study	JAJMVQ000000000	SAMN22899327	7.02	49390532	0.0523%	45368491	154.8	1250	327084	4.55	54.48	13453	1721.88	2.15	107.68	97.31	95.3	98.8
Botryosphaeria dothidea KE88097	This Study	JAJNKM000000000	SAMN22899302	5.38	55923779	0.0459%	55806355	96.5	1280	264915	2.17	54.9	15785	1500.56	1.18	187.57	79.59	71.4	82.3
Botryosphaeria dothidea KE88123	This Study	JAJMVT000000000	SAMN22899324	5.03	48758014	0.0502%	44530214	112.9	948	239903	4.74	54.58	13219	1747.11	2.19	108.26	97.46	95.5	98.8
Botryosphaeria dothidea KE88419	This Study	JAJMYE000000000	SAMN22899225	7.16	49873863	0.0798%	49614971	144.3	2271	203228	4.29	54.85	16232	1641.33	1.83	111.5	99	94.1	98
Botryosphaeria dothidea KE88420	This Study	JAJMYI000000000	SAMN22899220	6.97	48524324	0.0432%	44155633	157.9	929	277919	5.45	54.56	13124	1745.63	2.19	107.32	98.07	95.4	98.8
Botryosphaeria dothidea KE88755	This Study	JAJMYW000000000	SAMN22899198	6.69	48054034	0.0497%	43766589	152.8	1576	430333	4.01	54.66	13148	1737.4	2.17	106.43	97.56	95.3	98.6
Botryosphaeria dothidea KEB85792	This Study	JAJMWA000000000	SAMN22899316	7.25	56503074	0.0721%	56035846	129.3	1660	250116	3.77	53.35	12532	1453.64	1.44	104.17	98.56	96.3	99.3
Botryosphaeria dothidea KEjz1	This Study	JAJMXI000000000	SAMN22899257	8.32	49132298	0.0451%	45784533	181.7	1430	269526	10.96	53.43	13013	1694.62	2.11	109.24	98.61	95.9	98.4
Botryosphaeria dothidea KEjz2	This Study	JAJNLH000000000	SAMN22899258	6.86	50351591	0.0472%	45857358	149.6	1459	237579	10.07	53.41	12972	1703.38	2.11	111.7	97.81	96	98.7
Botryosphaeria dothidea KEN38	This Study	JAJNMA000000000	SAMN22899194	5.78	51518483	0.0695%	56026960	103.1	9662	102352	3.53	53.72	15533	1111.74	1.29	101.21	92.49	95.5	98.8
Botryosphaeria dothidea KEScht3	This Study	JAJNKH000000000	SAMN22899328	4.88	46944744	0.0414%	44437872	109.7	1105	208875	5.01	54.55	13277	1734.5	2.17	106.87	98.75	95.5	98.7
Botryosphaeria dothidea KEsdau11_40	This Study	JAJMXL000000000	SAMN22899253	6.39	45761520	0.0587%	44663226	143.2	1038	236806	4.86	54.54	13277	1743.23	2.18	107.33	97.58	95.6	98.7
Botryosphaeria dothidea KEsdau11_90	This Study	JAJMWQ000000000	SAMN22899296	7.26	54325360	0.051%	46966226	154.5	1656	245745	5.82	53.24	13137	1689.45	2.1	109.69	98.37	96.1	98.5
Botryosphaeria dothidea KEsdau11_98	This Study	JAJMWS000000000	SAMN22899294	6.52	46694619	0.0505%	44004207	148.1	861	305018	5.17	54.6	13109	1745.75	2.19	106.57	98.28	95.3	98.8
Botryosphaeria dothidea KEsdau12_22	This Study	JAJNKO000000000	SAMN22899291	6.63	49660463	0.0564%	56031617	118.3	16440	165311	9.43	48.43	13016	1695.78	2.1	109.61	96.94	96.1	98.8
Botryosphaeria dothidea KEsx	This Study	JAJMWP000000000	SAMN22899297	7.32	50286105	0.0545%	46826910	156.3	1833	250312	9.7	53.28	13112	1697.89	2.11	109.48	97.71	96.1	98.7
Botryosphaeria dothidea KEsx2	This Study	JAJMWO000000000	SAMN22899298	7.4	53505907	0.0176%	46879888	157.9	1925	234415	6.77	53.29	13144	1695.09	2.09	111.48	98.06	96.2	98.4
Botryosphaeria dothidea KEsxyl1	This Study	JAJMVX000000000	SAMN22899320	7.09	47232257	0.0747%	44122064	160.8	726	424451	4.56	54.6	13169	1745.91	2.19	108.59	98.31	95.3	98.7
Botryosphaeria dothidea KEsxyl2	This Study	JAJMVW000000000	SAMN22899321	9.81	46683283	0.0491%	44163587	222.2	928	366439	4.89	54.57	13574	1659.99	2.04	108.59	97.81	96.5	98.9
Botryosphaeria dothidea KEsxyl3	This Study	JAJMVV000000000	SAMN22899322	8.46	47716825	0.0502%	44289433	190.9	960	376175	4.73	54.59	13196	1743.61	2.18	107.26	98.08	95.5	98.7
Botryosphaeria dothidea KET14	This Study	JAJMYZ000000000	SAMN22899195	5.83	51436947	0.0568%	45107481	129.3	2372	175416	4.7	54.5	13433	1722.86	2.15	105.9	96.86	95.6	98.7
Botryosphaeria dothidea SP1_1	This Study	JAJNLA000000000	SAMN22899292	9.04	53103439	0.0561%	54350585	166.3	4385	210621	9.54	54.7	15356	1605.41	1.69	190.57	97.3	73.1	83.5
Botryosphaeria dothidea SP1_2	This Study	JAJNKZ000000000	SAMN22899222	6.98	49803402	0.0342%	55925071	124.9	1796	175224	9.57	52.63	16358	1455.91	1.77	110.33	97.11	96	98.7
Botryosphaeria kuwatsukai KE8637	This Study	JAJMVU000000000	SAMN22899323	6.73	49424456	0.039%	43887341	153.3	1590	711716	2.67	54.68	13516	1684	2.01	108.93	98.28	97	99.1
Diplodia mutila KE8401	This Study	JAJMVH000000000	SAMN22899337	5.25	46717809	0.0798%	44310911	118.5	3428	113837	7.8	55.38	13651	1583.03	1.86	113.34	98.65	95.6	98.8
Diplodia mutila KE84208	This Study	JAJNLY000000000	SAMN22899201	7.2	45100390	0.0665%	42711236	168.6	5158	123445	5.5	55.34	12689	1651.64	1.97	113.22	98.61	95.5	98.6
Diplodia sapinea KE8364	This Study	JAJMYO000000000	SAMN22899209	6.82	42776108	0.0558%	37064197	184	931	131404	3.2	56.72	11680	1668.16	2.02	113.67	98	95.7	99
Diplodia sapinea KE8391	This Study	JAJMYJ000000000	SAMN22899219	6	40426401	0.0498%	36936251	162.5	1078	116780	3.15	56.72	11633	1667.18	2.01	112.7	96.58	95.7	98.9
Diplodia sapinea KE8634	This Study	JAJMXP000000000	SAMN22899248	5.48	40748736	0.0398%	39303439	139.4	5957	94966	3.19	56.35	12127	1621.32	1.95	109.92	97.93	96.4	98.9
Diplodia seriata B07_159	This Study	JAJMXR000000000	SAMN22899244	7.18	45934507	0.0499%	44410094	161.8	1265	233031	4.96	55.7	15782	1524.39	1.53	124.06	81.9	91.5	97.5
Dothiorella sarmentorum KE84560	This Study	JAJMYS000000000	SAMN22899204	7.26	60249341	0.0792%	61783650	117.5	1334	41808	3.39	54.32	12734	1105.21	1.34	98.35	97.82	96.8	98.1
Dothiorella sarmentorum KEdek	This Study	JAJMVL000000000	SAMN22899333	5.43	40521084	0.0622%	38272598	141.8	3869	215021	6.3	54.57	11505	1637.36	1.98	108.3	96.97	96.5	98.7
Lasiodiplodia citricola	This study	JAJNLL000000000	SAMN22899246	8.51	43806652	0.045%	44019512	193.3	1327	542347	2.96	54.63	13366	1465.57	1.45	118.3	98.91	96.9	99.3
Lasiodiplodia pseudotheobromae	This Study	JAJMYY000000000	SAMN22899196	6.81	46360762	0.034%	45888442	148.5	3456	283597	8.83	55.42	13495	1455.22	2.09	117.46	98.71	97	99
Lasiodiplodia sp. KE8409	This Study	JAJMVG000000000	SAMN22899340	11.19	44315322	0.0688%	43989322	254.4	959	522499	2.26	54.71	13556	1676.67	1.99	107.75	93.58	96.9	98.9
Lasiodiplodia sp. KE8368	This Study	JAJMYN000000000	SAMN22899210	10.19	49888585	0.0498%	50973113	199.9	1450	435153	2.88	54.23	15335	1537.35	1.82	107.21	98.72	97.1	99
Lasiodiplodia theobromae KE84463	This Study	JAJMXW000000000	SAMN22899238	9.36	52648096	0.0724%	51872635	180.5	994	441112	3.8	56.82	13151	1445.73	1.31	113.36	93.63	95.4	98.4
Lasiodiplodia theobromae KE88423	This Study	JAJMYQ000000000	SAMN22899206	6.68	45242378	0.0716%	43244561	154.4	1171	779016	2.88	54.77	13322	1689.62	2	111.39	98.07	96.5	98.8
Lasiodiplodia theobromae KE88424	This Study	JAJMYP000000000	SAMN22899208	7.06	48107356	0.0862%	43471026	162.5	1103	499600	2.41	54.72	13338	1683.17	1.98	110.4	98.79	97.1	99
Lasiodiplodia theobromae KE8366	This Study	JAJMYM000000000	SAMN22899211	7.26	49458753	0.0689%	44355007	163.7	2862	589994	2.4	54.67	13631	1649.92	1.96	106.08	97.51	96.8	99.1
Macrophomina phaseolina KE8351	This Study	JAJNLV000000000	SAMN22899215	7	43869937	0.0374%	44156042	158.6	1619	493478	2.23	54.62	13533	1677.93	1.99	110.68	99.15	96.8	98.8
Macrophomina phaseolina KE8337	This Study	JAJNLW000000000	SAMN22899214	14.52	45550240	0.049%	44076330	329.3	1171	476870	2.54	54.6	13556	1677.92	2	108.68	94.01	96.9	98.8
Neofusicoccum parvum B8266	This Study	JAJNLB000000000	SAMN22899266	7.16	44629979	0.0659%	43838523	163.3	1476	242166	4.11	56.65	14049	1633.82	2.01	114.38	96.8	96.5	98.8
Neofusicoccum parvum B86522	This Study	JAJNKF000000000	SAMN22899339	6.61	50432740	0.0987%	49557386	133.4	7598	271410	2.86	55.96	14826	1209.58	1.37	101.64	93.86	97.5	99.2
Neofusicoccum parvum KE82361	This Study	JAJNKG000000000	SAMN22899338	6.14	48720552	0.0849%	46295029	132.6	5405	67471	5.15	56.01	14193	1604.97	2.02	106.45	98.13	96.6	98.8
Neofusicoccum parvum KE8363	This Study	JAJNJZ000000000	SAMN22899207	9.36	44216098	0.0978%	42792066	218.6	1739	128791	3.06	56.88	13567	1637.2	2.07	105.8	98.83	96.6	98.9
Neofusicoccum parvum KE8398	This Study	JAJMVR000000000	SAMN22899326	7.58	43422420	0.0746%	42709424	177.4	1597	316673	3.69	56.94	13333	1667.5	2.1	109.41	96.83	96.8	99.2
Neofusicoccum parvum KE8408	This Study	JAJMVO000000000	SAMN22899330	6.51	44546607	0.0634%	43337139	150.3	2175	53827	4.11	56.78	14176	1597.54	2.01	103.97	99.27	96.4	98.5
Neofusicoccum parvum KE8451	This Study	JAJMVM000000000	SAMN22899332	7.57	46755395	0.0698%	44830530	168.8	1596	311103	4.78	56.62	13721	1647.81	2.06	110.63	97.93	96.7	98.8
Neofusicoccum parvum KE86515	This Study	JAJMYU000000000	SAMN22899202	5.25	45879926	0.0779%	44490181	117.9	3078	63454	4.22	56.55	14219	1598.59	2.02	106.86	98.76	96.6	98.2
Neofusicoccum parvum KE86519	This Study	JAJNLU000000000	SAMN22899216	7.83	46144824	0.0517%	50079528	156.4	1955	165597	4.46	56.17	15139	1575.88	1.76	102.83	98.22	97.3	99.2
Neofusicoccum parvum KE86565	This Study	JAJMVK000000000	SAMN22899334	7.42	46317513	0.0857%	43965967	168.8	1859	338978	4.29	56.77	13596	1657.16	2.08	110.72	96.86	96.8	98.9
Neofusicoccum parvum KE86567	This Study	JAJNLT000000000	SAMN22899217	7.23	49286830	0.0782%	50064258	144.5	1052	89477	3.75	57.07	15780	1367.17	1.56	108.17	98.83	96.8	98.7
Neofusicoccum parvum KE87574	This Study	JAJMYV000000000	SAMN22899199	10.61	55091781	0.0657%	50080133	211.8	1321	248791	2.26	58.93	15514	1576.04	1.53	185.03	90.17	76.4	86.9
Neofusicoccum parvum KE88098	This Study	JAJMWK000000000	SAMN22899303	5.82	44352152	0.0705%	42950507	135.5	1901	70445	3.86	56.82	13892	1613.2	2.04	103.69	98.57	96.7	98.6
Neofusicoccum parvum KE88756	This Study	JAJNLZ000000000	SAMN22899200	13.46	47025733	0.0978%	46712941	288.2	1577	54173	4.21	56.47	14502	1566.36	1.97	105.56	93.4	96.2	98.3
Venturia pyrina	This Study	JAJMUY000000000	SAMN22899348	6.46	41432599	0.0164%	39224885	164.8	1364	330715	7.66	54.36	11890	1371.66	2.05	109.31	94.54	92.3	95
Alternaria alternata	This Study	JAJMVD000000000	SAMN22899343	8.37	36561474	0.0533%	32987698	253.9	1598	297884	0.95	51.4	13469	1369.61	2.15	103.22	97.5	98.2	99.3
Alternaria brassicicola	This Study	JAJMVC000000000	SAMN22899344	7.41	38123257	0.0663%	36072007	205.4	1349	398759	2.55	54.28	10688	1329.36	1.34	123.67	92.66	96.9	85.9
Aplosporella prunicola	This Study	JAJMVB000000000	SAMN22899345	5.2	39489582	0.0616%	32515209	160	1334	155937	5.89	54.32	12579	1273.7	1.77	122.7	89.79	97.4	99.4
Aureobasidium pullulans	This Study	JAJMVA000000000	SAMN22899346	7.18	29484851	0.0642%	28847586	249	1986	230983	1.73	50.01	11866	1329.79	1.88	119.92	90.23	97.5	99.8
Bipolaris maydis	This Study	JAJMZA000000000	SAMN22899192	6.29	46141808	0.063%	43929569	143.2	1278	309302	2.51	54.16	13887	1427.67	1.99	114.06	95.75	97.2	99.1
Bipolaris zeicola	This Study	JAJMUZ000000000	SAMN22899347	8.05	39076353	0.000361	31201417	258	1828	110153	1.83	50.84	12857	1283.17	2.07	128.35	87.02	98	98.7
	public database
Aaosphaeria arxii		JAADKL000000000
Acidomyces richmondensis		GCA_001592465.1
Amniculicola lignicola		JAADKK000000000
Ampelomyces quisqualis		VOSX00000000
Aulographum hederae		JAADKJ000000000
Aureobasidium melanogenum		GCF_000721775.1
Aureobasidium namibiae		GCF_000721765.1
Aureobasidium subglaciale		GCF_000721755.1
Baudoinia panamericana		GCF_000338955.1
Bimuria novae-zelandiae		JAADKI000000000
Bipolaris oryzae		GCF_000523455.1
Bipolaris sorokiniana		GCF_000338995.1
Bipolaris victoriae		GCA_000527765.2
Botryosphaeria dothidea PG45		GCA_004016265.1
Botryosphaeria kuwatsukai PG2		GCA_004016305.1
Byssothecium circinans		JAADKH000000000
Cenococcum geophilum		GCA_001692895.1
Cercospora zeae-maydis		JAAEIV000000000
Clathrospora elynae		JAADKG000000000
Clohesyomyces aquaticus		GCA_002105025.1
Coniosporium apollinis		GCF_000281105.1
Cucurbitaria berberidis		JAADKF000000000
Curvularia lunata		Coclu2 (JGI DBID)
Decorospora gaudefroyi		JAADKE000000000
Delitschia confertaspora		JAAEIU000000000
Delphinella strobiligena		JAADKB000000000
Didymella exigua		VOSY00000000
Didymosphaeria enalia		JAAEIZ000000000
Diplodia corticola		GCF_001883845.1
Diplodia sapinea		GCA_000671355.1
Diplodia scrobiculata		GCA_001455585.1
Diplodia seriata		GCA_001006355.1
Dissoconium aciculare		JAADKD000000000
Dothidotthia symphoricarpi		JAADKQ000000000
Dothistroma septosporum		GCA_000340195.1
Elsinoe ampelina		JAAEIW000000000
Eremomyces bilateralis		JAADKC000000000
Glonium stellatum		GCA_001692915.1
Hortaea acidophila		JAAEJE000000000
Hysterium pulicare		GCA_000467715.1
Karstenula rhodostoma		JAAEJB000000000
Lasiodiplodia gonubiensis		GCA_009829795.1
Lentithecium fluviatile		JAAGLE000000000
Lepidopterella palustris		GCA_001692735.1
Leptosphaeria maculans		GCF_000230375.1
Lindgomyces ingoldianus		JAAEJD000000000
Lineolata rhizophorae		JAAEJC000000000
Lizonia empirigonia		JAADKA000000000
Lophiostoma macrostomum		JAAGLC000000000
Lophiotrema nucula		JAADKP000000000
Lophium mytilinum		JAAEJF000000000
Macroventuria anomochaeta		JAAEJG000000000
Massarina eburnea		JAAEJH000000000
Massariosphaeria phaeospora		JAADJZ000000000
Melanomma pulvis-pyrius		JAAEJI000000000
Microthyrium microscopicum		JAAGLD000000000
Myriangium duriaei		JAAEIR000000000
Mytilinidion resinicola		JAAEJJ000000000
Neofusicoccum cordaticola		GCA_009830905.1
Neofusicoccum kwambonambiense		GCA_009829855.1
Neofusicoccum parvum UCRNP2		GCA_000385595.1
Neofusicoccum parvum CMW9080		GCA_009829495.1
Neofusicoccum ribis		GCA_009829435.1
Neofusicoccum umdonicola		GCA_009829365.1
Neoscytalidium dimidiatum		GCA_900092665.1
Ophiobolus disseminans		JAAEJK000000000
Paraphaeosphaeria sporulosa		GCF_001642045.1
Parastagonospora nodorum		GCF_000146915.1
Passalora fulva		GCA_000301015.1
Patellaria atrata		JAAEJL000000000
Periconia macrospinosa		GCA_003073855.1
Phyllosticta citriasiana		Phycit1 (JGI BDID)
Piedraia hortae		JAAEJN000000000
Plenodomus tracheiphilus		JAAEJM000000000
Pleomassaria siparia		JAAEJO000000000
Polychaeton citri		JAAEJP000000000
Polyplosphaeria fusca		JAAEJQ000000000
Pseudocercospora fijiensis		GCF_000340215.1
Pseudovirgaria hyperparasitica		JAAEJS000000000
Pyrenochaeta sp. DS3sAY3a		Pyrsp1 (JGI BDID)
Pyrenophora teres		GCA_000166005.1
Pyrenophora tritici-repentis		GCF_000149985.1
Rhizodiscina lignyota		JAADKO000000000
Rhytidhysteron rufulum		Rhyru1_1 (JGI BDID)
Saccharata proteae		JAADKN000000000
Setomelanomma holmii		JAADKM000000000
Setosphaeria turcica		GCF_000359705.1
Sphaerulina musiva		GCF_000320565.1
Sphaerulina populicola		Seppo1 (JGI BDID)
Sporormia fimetaria		JAAEJR000000000
Stagonospora sp. SRC1lsM3a		GCA_001644525.1
Teratosphaeria nubilosa		JAAEJT000000000
Tothia fuscella		JAAEJU000000000
Trematosphaeria pertusa		JAAEIY000000000
Trichodelitschia bisporula		JAAGKV000000000
Venturia inaequalis		Venin1 (JGI BDID)
Verruconis gallopava		Verga1 (JGI BDID)
Viridothelium virens		JAAEIX000000000
Westerdykella ornata		JAAEJA000000000
Zasmidium cellare		JAAEIS000000000
Zopfia rhizophila		JAAEIT000000000
Zymoseptoria ardabiliae		GCA_000983525.1
Zymoseptoria pseudotritici		GCA_000983605.1
Zymoseptoria tritici		GCF_000219625.1
	outgroup
Aspergillus nidulans		Aspnid1 (JGI BDID)
Botrytis cinerea		GCF_000143535.2
Coccidioides immitis RS		GCF_000149335.2
Fusarium graminearum		GCF_000240135.3
Neurospora crassa OR74A		GCF_000182925.2
Pyronema omphalodes CBS 100304		GCA_000981605.1
Sclerotinia sclerotiorum 1980 UF-70		GCF_000146945.2
Tuber melanosporum Mel28		GCF_000151645.1
