# Supplementary material for: Comparative Genomics Reveals Evolutionary Traits, Mating Strategies, and Pathogenicity-Related Genes Variation of Botryosphaeriaceae
Source: Front Microbiol. 2022 Feb 23;13:800981. doi: 10.3389/fmicb.2022.800981 (PMC8905617; doi:10.3389/fmicb.2022.800981)
Supplement: Supplementary Table 2 — Classification of 19 Botryosphaeriaceae fungi. [file Table_2.xlsx]

## Sheet: Table1-2
Species	Family	Order	SubClass
Botryosphaeria dothidea	Botryosphaeriaceae	Botryosphaeriales	Pleosporomycetidae
Botryosphaeria kuwatsukai	Botryosphaeriaceae	Botryosphaeriales	Pleosporomycetidae
Diplodia seriata	Botryosphaeriaceae	Botryosphaeriales	Pleosporomycetidae
Diplodia mutila	Botryosphaeriaceae	Botryosphaeriales	Pleosporomycetidae
Diplodia sapinea	Botryosphaeriaceae	Botryosphaeriales	Pleosporomycetidae
Diplodia corticola	Botryosphaeriaceae	Botryosphaeriales	Pleosporomycetidae
Diplodia scrobiculata	Botryosphaeriaceae	Botryosphaeriales	Pleosporomycetidae
Dothiorella sarmentorum	Botryosphaeriaceae	Botryosphaeriales	Pleosporomycetidae
Macrophomina phaseolina	Botryosphaeriaceae	Botryosphaeriales	Pleosporomycetidae
Neofusicoccum parvum	Botryosphaeriaceae	Botryosphaeriales	Pleosporomycetidae
Neofusicoccum cordaticola	Botryosphaeriaceae	Botryosphaeriales	Pleosporomycetidae
Neofusicoccum umdonicola	Botryosphaeriaceae	Botryosphaeriales	Pleosporomycetidae
Neofusicoccum kwambonambiense	Botryosphaeriaceae	Botryosphaeriales	Pleosporomycetidae
Neofusicoccum ribis	Botryosphaeriaceae	Botryosphaeriales	Pleosporomycetidae
Neoscytalidium dimidiatum	Botryosphaeriaceae	Botryosphaeriales	Pleosporomycetidae
Lasiodiplodia theobromae	Botryosphaeriaceae	Botryosphaeriales	Pleosporomycetidae
Lasiodiplodia citricola	Botryosphaeriaceae	Botryosphaeriales	Pleosporomycetidae
Lasiodiplodia gonubiensis	Botryosphaeriaceae	Botryosphaeriales	Pleosporomycetidae
Lasiodiplodia pseudotheobromae	Botryosphaeriaceae	Botryosphaeriales	Pleosporomycetidae
