# Supplementary material for: Comparative Genomics Reveals Evolutionary Traits, Mating Strategies, and Pathogenicity-Related Genes Variation of Botryosphaeriaceae
Source: Front Microbiol. 2022 Feb 23;13:800981. doi: 10.3389/fmicb.2022.800981 (PMC8905617; doi:10.3389/fmicb.2022.800981)
Supplement: Supplementary Table 4 — Pfam and GO enrichment of Dothideomycetes fungi. [file Table_4.xlsx]

## Sheet: sapro-pfam
Pfam	Name	Type	Description	A	B	C	D	ratio	pvalue
PF00004	AAA	-	ATPase family associated with various cellular activities (AAA)	1903	2578	288829	430541	1.10035	0.00172616
PF00010	HLH	-	Helix-loop-helix DNA-binding domain	407	711	290325	432408	0.852603	0.0103225
PF00023	Ank	-	Ankyrin repeat	2383	3028	288349	430091	1.17384	6.38474e-09
PF00024	PAN_1	-	PAN domain	114	233	290618	432886	0.728787	0.00520353
PF00032	Cytochrom_B_C	-	Cytochrome b(C-terminal)/b6/petD	2	14	290730	433105	0.212817	0.0228603
PF00036	EF-hand_1	-	EF hand	430	727	290302	432392	0.880945	0.0383678
PF00067	p450	-	Cytochrome P450	4781	6546	285951	426573	1.08954	8.08452e-06
PF00069	Pkinase	-	Protein kinase domain	5537	7393	285195	425726	1.118	5.60774e-10
PF00072	Response_reg	-	Response regulator receiver domain	559	1073	290173	432046	0.775685	9.16543e-07
PF00078	RVT_1	-	Reverse transcriptase (RNA-dependent DNA polymerase)	7	51	290725	433068	0.204458	5.12708e-06
PF00083	Sugar_tr	-	Sugar (and other) transporter	2838	4592	287894	428527	0.919919	0.000492021
PF00098	zf-CCHC	-	Zinc knuckle	168	310	290564	432809	0.807248	0.025111
PF00106	adh_short	-	short chain dehydrogenase	5261	7262	285471	425857	1.08072	2.24662e-05
PF00128	Alpha-amylase	-	Alpha amylase, catalytic domain	277	514	290455	432605	0.802663	0.00326713
PF00132	Hexapep	-	Bacterial transferase hexapeptide (six repeats)	203	376	290529	432743	0.80418	0.0123218
PF00144	Beta-lactamase	-	Beta-lactamase	510	605	290222	432514	1.25626	0.000167602
PF00172	Zn_clus	-	Fungal Zn(2)-Cys(6) binuclear cluster domain	5915	8092	284817	425027	1.09081	5.35027e-07
PF00173	Cyt-b5	-	Cytochrome b5-like Heme/Steroid binding domain	656	1080	290076	432039	0.904654	0.0444412
PF00187	Chitin_bind_1	-	Chitin recognition protein	233	270	290499	432849	1.28581	0.00547119
PF00209	SNF	-	Sodium:neurotransmitter symporter family	21	59	290711	433060	0.530219	0.0117529
PF00221	Lyase_aromatic	-	Aromatic amino acid lyase	54	51	290678	433068	1.57745	0.0217311
PF00230	MIP	-	Major intrinsic protein	283	535	290449	432584	0.787834	0.0011543
PF00246	Peptidase_M14	-	Zinc carboxypeptidase	158	297	290574	432822	0.79242	0.0190053
PF00251	Glyco_hydro_32N	-	Glycosyl hydrolases family 32 N-terminal domain	78	180	290654	432939	0.645466	0.00115774
PF00271	Helicase_C	-	Helicase conserved C-terminal domain	354	702	290378	432417	0.750941	9.22578e-06
PF00305	Lipoxygenase	-	Lipoxygenase	14	43	290718	433076	0.485014	0.0207502
PF00328	His_Phos_2	-	Histidine phosphatase superfamily (branch 2)	367	644	290365	432475	0.848807	0.0122677
PF00348	polyprenyl_synt	-	Polyprenyl synthetase	143	266	290589	432853	0.800792	0.0340028
PF00350	Dynamin_N	-	Dynamin family	353	429	290379	432690	1.2261	0.00492927
PF00355	Rieske	-	Rieske [2Fe-2S] domain	111	212	290621	432907	0.779929	0.0355913
PF00361	Proton_antipo_M	-	Proton-conducting membrane transporter	11	47	290721	433072	0.348645	0.000723116
PF00364	Biotin_lipoyl	-	Biotin-requiring enzyme	41	93	290691	433026	0.656726	0.027232
PF00388	PI-PLC-X	-	Phosphatidylinositol-specific phospholipase C, X domain	52	110	290680	433009	0.704195	0.0372041
PF00399	PIR	-	Yeast PIR protein repeat	73	151	290659	432968	0.720142	0.0205062
PF00433	Pkinase_C	-	Protein kinase C terminal domain	2	19	290730	433100	0.156836	0.00315221
PF00484	Pro_CA	-	Carbonic anhydrase	145	157	290587	432962	1.37605	0.00577121
PF00487	FA_desaturase	-	Fatty acid desaturase	154	285	290578	432834	0.804895	0.0320391
PF00501	AMP-binding	-	AMP-binding enzyme	1809	2928	288923	430191	0.919899	0.00542714
PF00512	HisKA	-	His Kinase A (phospho-acceptor) domain	11	66	290721	433053	0.248265	1.07525e-06
PF00536	SAM_1	-	SAM domain (Sterile alpha motif)	32	25	290700	433094	1.90693	0.0151382
PF00544	Pectate_lyase_4	-	Pectate lyase	127	239	290605	432880	0.791539	0.0329677
PF00550	PP-binding	-	Phosphopantetheine attachment site	59	229	290673	432890	0.383701	1.49023e-12
PF00560	LRR_1	-	Leucine Rich Repeat	271	509	290461	432610	0.792981	0.00189149
PF00561	Abhydrolase_1	-	alpha/beta hydrolase fold	1387	2310	289345	430809	0.89397	0.00097824
PF00646	F-box	-	F-box domain	1894	2639	288838	430480	1.06964	0.0265009
PF00652	Ricin_B_lectin	-	Ricin-type beta-trefoil lectin domain	47	36	290685	433083	1.94514	0.00333769
PF00657	Lipase_GDSL	-	GDSL-like Lipase/Acylhydrolase	373	472	290359	432647	1.17751	0.0186732
PF00664	ABC_membrane	-	ABC transporter transmembrane region	184	337	290548	432782	0.81329	0.0253353
PF00665	rve	Domain	Integrase core domain	4	57	290728	433062	0.104523	3.88129e-09
PF00668	Condensation	-	Condensation domain	22	134	290710	432985	0.244531	1.77291e-12
PF00679	EFG_C	-	Elongation factor G C-terminus	1	18	290731	433101	0.082757	0.00147002
PF00684	DnaJ_CXXCXGXG	-	DnaJ central domain	2	14	290730	433105	0.212817	0.0228603
PF00689	Cation_ATPase_C	Family	Cation transporting ATPase, C-terminus	35	84	290697	433035	0.620686	0.0190308
PF00690	Cation_ATPase_N	-	Cation transporter/ATPase, N-terminus	5	32	290727	433087	0.232762	0.000626261
PF00694	Aconitase_C	-	Aconitase C-terminal domain	2	20	290730	433099	0.14894	0.00193703
PF00698	Acyl_transf_1	-	Acyl transferase domain	84	220	290648	432899	0.568692	5.97602e-06
PF00702	Hydrolase	-	haloacid dehalogenase-like hydrolase	440	805	290292	432314	0.814005	0.000512336
PF00725	3HCDH	-	3-hydroxyacyl-CoA dehydrogenase, C-terminal domain	54	137	290678	432982	0.587127	0.000847065
PF00743	FMO-like	-	Flavin-binding monooxygenase-like	360	377	290372	432742	1.42307	2.05594e-06
PF00795	CN_hydrolase	-	Carbon-nitrogen hydrolase	351	644	290381	432475	0.811745	0.00168453
PF00856	SET	-	SET domain	805	1035	289927	432084	1.15913	0.00180946
PF00875	DNA_photolyase	-	DNA photolyase	66	137	290666	432982	0.717628	0.0264458
PF00891	Methyltransf_2	-	O-methyltransferase domain	586	670	290146	432449	1.30357	3.41821e-06
PF00903	Glyoxalase	-	Glyoxalase/Bleomycin resistance protein/Dioxygenase superfamily	313	363	290419	432756	1.28484	0.00127543
PF00931	NB-ARC	-	NB-ARC domain	104	77	290628	433042	2.01253	3.06669e-06
PF00933	Glyco_hydro_3	-	Glycosyl hydrolase family 3 N terminal domain	375	708	290357	432411	0.788795	0.000194909
PF00961	LAGLIDADG_1	-	LAGLIDADG endonuclease	11	101	290721	433018	0.16224	1.13639e-12
PF00975	Thioesterase	-	Thioesterase domain	19	66	290713	433053	0.428834	0.000795796
PF00984	UDPG_MGDP_dh	-	UDP-glucose/GDP-mannose dehydrogenase family, central domain	32	85	290700	433034	0.560802	0.00453602
PF01011	PQQ	-	PQQ enzyme repeat	11	3	290721	433116	5.46258	0.00481188
PF01061	ABC2_membrane	-	ABC-2 type transporter	124	239	290608	432880	0.77283	0.0211835
PF01070	FMN_dh	-	FMN-dependent dehydrogenase	212	423	290520	432696	0.746453	0.000487733
PF01073	3Beta_HSD	-	3-beta hydroxysteroid dehydrogenase/isomerase family	207	210	290525	432909	1.46877	9.40097e-05
PF01120	Alpha_L_fucos	-	Alpha-L-fucosidase	25	62	290707	433057	0.600674	0.0290632
PF01183	Glyco_hydro_25	-	Glycosyl hydrolases family 25	27	17	290705	433102	2.36622	0.00524555
PF01222	ERG4_ERG24	-	Ergosterol biosynthesis ERG4/ERG24 family	105	202	290627	432917	0.774296	0.0359231
PF01226	Form_Nir_trans	-	Formate/nitrite transporter	33	75	290699	433044	0.655453	0.0491332
PF01266	DAO	-	FAD dependent oxidoreductase	1120	2016	289612	431103	0.82699	3.15218e-07
PF01284	MARVEL	-	Membrane-associating domain	93	97	290639	433022	1.42843	0.014555
PF01328	Peroxidase_2	-	Peroxidase, family 2	186	418	290546	432701	0.66269	2.06961e-06
PF01400	Astacin	-	Astacin (Peptidase family M12A)	87	74	290645	433045	1.75164	0.00038692
PF01432	Peptidase_M3	-	Peptidase family M3	85	200	290647	432919	0.633039	0.000347571
PF01469	Pentapeptide_2	-	Pentapeptide repeats (8 copies)	9	3	290723	433116	4.46935	0.0178397
PF01470	Peptidase_C15	-	Pyroglutamyl peptidase	46	28	290686	433091	2.44769	0.000189232
PF01485	IBR	-	IBR domain, a half RING-finger domain	385	435	290347	432684	1.31892	8.65657e-05
PF01488	Shikimate_DH	-	Shikimate / quinate 5-dehydrogenase	30	89	290702	433030	0.502115	0.000720753
PF01490	Aa_trans	-	Transmembrane amino acid transporter protein	441	804	290291	432315	0.816875	0.000635013
PF01537	Herpes_glycop_D	-	Herpesvirus glycoprotein D/GG/GX domain	31	25	290701	433094	1.84733	0.0282287
PF01544	CorA	-	CorA-like Mg2+ transporter protein	424	459	290308	432660	1.37668	2.42845e-06
PF01565	FAD_binding_4	-	FAD binding domain	1585	2066	289147	431053	1.14369	6.47395e-05
PF01590	GAF	-	GAF domain	12	48	290720	433071	0.372417	0.00136739
PF01593	Amino_oxidase	-	Flavin containing amine oxidoreductase	324	589	290408	432530	0.819303	0.00406781
PF01636	APH	-	Phosphotransferase enzyme family	730	658	290002	432461	1.65436	9.77057e-21
PF01670	Glyco_hydro_12	-	Glycosyl hydrolase family 12	56	136	290676	432983	0.613355	0.00191417
PF01693	Cauli_VI	Family	Caulimovirus viroplasmin	9	3	290723	433116	4.46935	0.0178397
PF01734	Patatin	-	Patatin-like phospholipase	512	638	290220	432481	1.19588	0.00286708
PF01738	DLH	-	Dienelactone hydrolase family	354	455	290378	432664	1.15925	0.0374769
PF01740	STAS	-	STAS domain	1	12	290731	433107	0.124127	0.0203199
PF01755	Glyco_transf_25	-	Glycosyltransferase family 25 (LPS biosynthesis protein)	65	60	290667	433059	1.61399	0.0080013
PF01757	Acyl_transf_3	-	Acyltransferase family	111	223	290621	432896	0.741438	0.0101489
PF01762	Galactosyl_T	Family	Galactosyltransferase	9	4	290723	433115	3.35201	0.0452497
PF01814	Hemerythrin	-	Hemerythrin HHE cation binding domain	103	117	290629	433002	1.31158	0.0461562
PF01828	Peptidase_A4	-	Peptidase A4 family	27	73	290705	433046	0.550965	0.00771727
PF01915	Glyco_hydro_3_C	Domain	Glycosyl hydrolase family 3 C-terminal domain	110	261	290622	432858	0.627726	3.36782e-05
PF01968	Hydantoinase_A	-	Hydantoinase/oxoprolinase	76	172	290656	432947	0.658175	0.00226854
PF02057	Glyco_hydro_59	Family	Glycosyl hydrolase family 59	13	4	290719	433115	4.84185	0.00463875
PF02129	Peptidase_S15	-	X-Pro dipeptidyl-peptidase (S15 family)	85	169	290647	432950	0.749212	0.029563
PF02133	Transp_cyt_pur	-	Permease for cytosine/purines, uracil, thiamine, allantoin	385	656	290347	432463	0.874127	0.0368003
PF02518	HATPase_c	-	Histidine kinase-, DNA gyrase B-, and HSP90-like ATPase	267	480	290465	432639	0.828535	0.0137109
PF02566	OsmC	-	OsmC-like protein	38	85	290694	433034	0.665965	0.0425698
PF02626	CT_A_B	Family	Carboxyltransferase domain, subdomain A and B	5	21	290727	433098	0.354697	0.0288158
PF02668	TauD	-	Taurine catabolism dioxygenase TauD, TfdA family	650	838	290082	432281	1.15588	0.00589884
PF02698	DUF218	-	DUF218 domain	12	36	290720	433083	0.496566	0.0383513
PF02727	Cu_amine_oxidN2	-	Copper amine oxidase, N2 domain	1	17	290731	433102	0.0876246	0.00260629
PF02729	OTCace_N	Domain	Aspartate/ornithine carbamoyltransferase, carbamoyl-P binding domain	3	16	290729	433103	0.279324	0.034225
PF02734	Dak2	-	DAK2 domain	3	27	290729	433092	0.165539	0.000532505
PF02737	3HCDH_N	Domain	3-hydroxyacyl-CoA dehydrogenase, NAD binding domain	31	75	290701	433044	0.615725	0.022539
PF02757	YLP	-	YLP motif	1	12	290731	433107	0.124127	0.0203199
PF02770	Acyl-CoA_dh_M	Domain	Acyl-CoA dehydrogenase, middle domain	6	57	290726	433062	0.156825	9.51922e-08
PF02771	Acyl-CoA_dh_N	Domain	Acyl-CoA dehydrogenase, N-terminal domain	10	38	290722	433081	0.392023	0.00735859
PF02775	TPP_enzyme_C	-	Thiamine pyrophosphate enzyme, C-terminal TPP binding domain	8	30	290724	433089	0.397254	0.0193804
PF02780	Transketolase_C	-	Transketolase, C-terminal domain	2	13	290730	433106	0.229189	0.0360279
PF02798	GST_N	-	Glutathione S-transferase, N-terminal domain	127	255	290605	432864	0.741844	0.00563853
PF02801	Ketoacyl-synt_C	-	Beta-ketoacyl synthase, C-terminal domain	8	109	290724	433010	0.109305	3.77293e-16
PF02803	Thiolase_C	-	Thiolase, C-terminal domain	40	89	290692	433030	0.669508	0.0384865
PF02809	UIM	-	Ubiquitin interaction motif	69	149	290663	432970	0.689813	0.010483
PF02874	ATP-synt_ab_N	-	ATP synthase alpha/beta family, beta-barrel domain	1	14	290731	433105	0.106398	0.00700445
PF02894	GFO_IDH_MocA_C	-	Oxidoreductase family, C-terminal alpha/beta domain	3	20	290729	433099	0.223456	0.009108
PF02984	Cyclin_C	-	Cyclin, C-terminal domain	1	11	290731	433108	0.135407	0.0348045
PF02985	HEAT	-	HEAT repeat	525	924	290207	432195	0.846196	0.00222313
PF03022	MRJP	-	Major royal jelly protein	35	94	290697	433025	0.554644	0.00221571
PF03033	Glyco_transf_28	-	Glycosyltransferase family 28 N-terminal domain	99	189	290633	432930	0.780273	0.047225
PF03080	Neprosin	-	Neprosin	13	4	290719	433115	4.84185	0.00463875
PF03101	FAR1	Domain	FAR1 DNA-binding domain	13	7	290719	433112	2.76677	0.0372115
PF03142	Chitin_synth_2	-	Chitin synthase	85	186	290647	432933	0.680709	0.00290917
PF03151	TPT	-	Triose-phosphate Transporter family	201	366	290531	432753	0.81803	0.0230742
PF03211	Pectate_lyase	-	Pectate lyase	100	209	290632	432910	0.712702	0.0052709
PF03221	HTH_Tnp_Tc5	-	Tc5 transposase DNA-binding domain	52	40	290680	433079	1.93688	0.00188547
PF03330	DPBB_1	-	Lytic transglycolase	64	142	290668	432977	0.671367	0.00839057
PF03443	Glyco_hydro_61	-	Glycosyl hydrolase family 61	854	822	289878	432297	1.54932	4.87884e-19
PF03476	MOSC_N	-	MOSC N-terminal beta barrel domain	4	28	290728	433091	0.212812	0.000940108
PF03534	SpvB	-	Salmonella virulence plasmid 65kDa B protein	23	5	290709	433114	6.85189	7.30569e-06
PF03537	Glyco_hydro_114	-	Glycoside-hydrolase family GH114	52	24	290680	433095	3.22819	8.48574e-07
PF03571	Peptidase_M49	-	Peptidase family M49	71	75	290661	433044	1.41037	0.0424516
PF03572	Peptidase_S41	-	Peptidase family S41	220	245	290512	432874	1.33797	0.00178113
PF03577	Peptidase_C69	Family	Peptidase family C69	9	29	290723	433090	0.462323	0.0460263
PF03595	SLAC1	-	Voltage-dependent anion channel	190	349	290542	432770	0.810928	0.0198461
PF03702	AnmK	-	Anhydro-N-acetylmuramic acid kinase	20	55	290712	433064	0.541699	0.018133
PF03732	Retrotrans_gag	Family	Retrotransposon gag protein	1	24	290731	433095	0.0620685	5.5994e-05
PF03747	ADP_ribosyl_GH	-	ADP-ribosylglycohydrolase	61	32	290671	433087	2.84023	1.143e-06
PF03881	Fructosamin_kin	-	Fructosamine kinase	92	80	290640	433039	1.71339	0.000441836
PF03953	Tubulin_C	-	Tubulin C-terminal domain	4	18	290728	433101	0.331051	0.0479631
PF03984	DUF346	-	Repeat of unknown function (DUF346)	6	1	290726	433118	8.93789	0.0192697
PF03992	ABM	-	Antibiotic biosynthesis monooxygenase	154	163	290578	432956	1.40768	0.00282647
PF04199	Cyclase	-	Putative cyclase	102	96	290630	433023	1.58302	0.0013722
PF04218	CENP-B_N	-	CENP-B N-terminal DNA-binding domain	5	22	290727	433097	0.338573	0.0288537
PF04261	Dyp_perox	-	Dyp-type peroxidase family	17	11	290715	433108	2.30244	0.0331086
PF04408	HA2	Domain	Helicase associated domain (HA2)	65	140	290667	432979	0.691603	0.0152087
PF04479	RTA1	-	RTA1 like protein	509	671	290223	432448	1.13031	0.0375492
PF04503	SSDP	-	Single-stranded DNA binding protein, SSDP	8	3	290724	433116	3.97274	0.0335772
PF04548	AIG1	Domain	AIG1 family	17	5	290715	433114	5.06538	0.000647575
PF04616	Glyco_hydro_43	-	Glycosyl hydrolases family 43	424	752	290308	432367	0.839754	0.00388144
PF04666	Glyco_transf_54	-	N-Acetylglucosaminyltransferase-IV (GnT-IV) conserved region	8	29	290724	433090	0.410953	0.0278208
PF04672	Methyltransf_19	-	S-adenosyl methyltransferase	13	1	290719	433118	19.3676	6.21341e-05
PF04675	DNA_ligase_A_N	-	DNA ligase N terminus	5	21	290727	433098	0.354697	0.0288158
PF04681	Bys1	Family	Blastomyces yeast-phase-specific protein	33	24	290699	433095	2.04856	0.00959465
PF04724	Glyco_transf_17	-	Glycosyltransferase family 17	5	25	290727	433094	0.297941	0.00840182
PF04749	PLAC8	-	PLAC8 family	98	92	290634	433027	1.58706	0.00180418
PF04828	GFA	-	Glutathione-dependent formaldehyde-activating enzyme	583	681	290149	432438	1.27591	1.84356e-05
PF04952	AstE_AspA	-	Succinylglutamate desuccinylase / Aspartoacylase family	14	42	290718	433077	0.496563	0.0204799
PF05042	Caleosin	-	Caleosin related protein	27	73	290705	433046	0.550965	0.00771727
PF05141	DIT1_PvcA	-	Pyoverdine/dityrosine biosynthesis protein	49	108	290683	433011	0.675853	0.0225627
PF05192	MutS_III	-	MutS domain III	1	18	290731	433101	0.082757	0.00147002
PF05193	Peptidase_M16_C	-	Peptidase M16 inactive domain	46	104	290686	433015	0.658876	0.0194267
PF05199	GMC_oxred_C	-	GMC oxidoreductase	74	254	290658	432865	0.433882	1.81312e-11
PF05336	rhaM	Domain	L-rhamnose mutarotase	20	52	290712	433067	0.572954	0.0401983
PF05368	NmrA	-	NmrA-like family	1060	1308	289672	431811	1.20804	5.68559e-06
PF05378	Hydant_A_N	-	Hydantoinase/oxoprolinase N-terminal region	1	22	290731	433097	0.067711	0.000160562
PF05498	RALF	-	Rapid ALkalinization Factor (RALF)	1	11	290731	433108	0.135407	0.0348045
PF05536	Neurochondrin	-	Neurochondrin	7	2	290725	433117	5.21422	0.0354829
PF05547	Peptidase_M6	-	Immune inhibitor A peptidase M6	12	5	290720	433114	3.57549	0.0130032
PF05551	zf-His_Me_endon	-	Zinc-binding loop region of homing endonuclease	13	6	290719	433113	3.2279	0.0172753
PF05630	NPP1	-	Necrosis inducing protein (NPP1)	35	97	290697	433022	0.537486	0.0013128
PF05699	Dimer_Tnp_hAT	Domain	hAT family C-terminal dimerisation region	17	94	290715	433025	0.269383	1.72801e-08
PF05729	NACHT	-	NACHT domain	367	287	290365	432832	1.9061	2.22168e-16
PF05920	Homeobox_KN	-	Homeobox KN domain	57	53	290675	433066	1.60226	0.0147878
PF05922	Inhibitor_I9	-	Peptidase inhibitor I9	9	33	290723	433086	0.406281	0.0170984
PF05978	UNC-93	-	Ion channel regulatory protein UNC-93	81	169	290651	432950	0.713945	0.0118657
PF05988	DUF899	-	Bacterial protein of unknown function (DUF899)	16	4	290716	433115	5.95958	0.00036979
PF06100	MCRA	Family	MCRA family	8	2	290724	433117	5.95944	0.0185302
PF06249	EutQ	-	Ethanolamine utilisation protein EutQ	18	13	290714	433106	2.06283	0.0453764
PF06293	Kdo	Family	Lipopolysaccharide kinase (Kdo/WaaP) family	29	20	290703	433099	2.16028	0.00827878
PF06355	Aegerolysin	Family	Aegerolysin	1	12	290731	433107	0.124127	0.0203199
PF06422	PDR_CDR	-	CDR ABC transporter	2	46	290730	433073	0.0647639	1.75012e-08
PF06470	SMC_hinge	-	SMC proteins Flexible Hinge Domain	2	15	290730	433104	0.198629	0.0229018
PF06609	TRI12	-	Fungal trichothecene efflux pump (TRI12)	365	216	290367	432903	2.51932	4.28444e-28
PF06766	Hydrophobin_2	-	Fungal hydrophobin	51	119	290681	433000	0.638403	0.00762523
PF06772	LtrA	-	Bacterial low temperature requirement A protein (LtrA)	52	33	290680	433086	2.34775	0.000135899
PF06961	DUF1294	-	Protein of unknown function (DUF1294)	28	23	290704	433096	1.81364	0.0443827
PF06983	3-dmu-9_3-mt	-	3-demethylubiquinone-9 3-methyltransferase	14	8	290718	433111	2.60715	0.0295634
PF06985	HET	-	Heterokaryon incompatibility protein (HET)	5557	4863	285175	428256	1.71599	4.73628e-164
PF07110	EthD	-	EthD domain	176	171	290556	432948	1.5336	7.63137e-05
PF07287	AtuA	-	Acyclic terpene utilisation family protein AtuA	215	157	290517	432962	2.04091	7.99605e-12
PF07519	Tannase	-	Tannase and feruloyl esterase	235	419	290497	432700	0.835428	0.0281507
PF07714	PK_Tyr_Ser-Thr	-	Protein tyrosine and serine/threonine kinase	138	121	290594	432998	1.69934	2.58582e-05
PF07717	OB_NTP_bind	Domain	Oligonucleotide/oligosaccharide-binding (OB)-fold	16	58	290716	433061	0.410937	0.00120269
PF07727	RVT_2	-	Reverse transcriptase (RNA-dependent DNA polymerase)	5	70	290727	433049	0.106386	6.07534e-11
PF07731	Cu-oxidase_2	-	Multicopper oxidase	92	186	290640	432933	0.736785	0.0169136
PF07745	Glyco_hydro_53	-	Glycosyl hydrolase family 53	37	84	290695	433035	0.656158	0.0328502
PF07778	CENP-I	-	Mis6	34	30	290698	433089	1.68842	0.040833
PF07976	Phe_hydrox_dim	-	Phenol hydroxylase, C-terminal dimerisation domain	2	21	290730	433098	0.14185	0.00119651
PF07985	SRR1	-	SRR1	51	36	290681	433083	2.11071	0.000619831
PF07993	NAD_binding_4	-	Male sterility protein	98	225	290634	432894	0.648753	0.0002721
PF07998	Peptidase_M54	-	Peptidase family M54	24	8	290708	433111	4.46953	8.5552e-05
PF08022	FAD_binding_8	-	FAD-binding domain	33	94	290699	433025	0.522947	0.00104698
PF08028	Acyl-CoA_dh_2	Domain	Acyl-CoA dehydrogenase, C-terminal domain	12	39	290720	433080	0.458366	0.015036
PF08030	NAD_binding_6	Domain	Ferric reductase NAD binding domain	40	91	290692	433028	0.65479	0.0257182
PF08031	BBE	Domain	Berberine and berberine like	18	79	290714	433040	0.339401	6.39639e-06
PF08226	DUF1720	-	Domain of unknown function (DUF1720)	2	14	290730	433105	0.212817	0.0228603
PF08240	ADH_N	-	Alcohol dehydrogenase GroES-like domain	529	993	290203	432126	0.793263	1.54386e-05
PF08242	Methyltransf_12	-	Methyltransferase domain	524	884	290208	432235	0.88283	0.0239303
PF08310	LGFP	Repeat	LGFP repeat	11	2	290721	433117	8.19294	0.00136949
PF08493	AflR	-	Aflatoxin regulatory protein	26	17	290706	433102	2.27858	0.00790105
PF08501	Shikimate_dh_N	Domain	Shikimate dehydrogenase substrate binding domain	19	52	290713	433067	0.544305	0.0213792
PF08530	PepX_C	Domain	X-Pro dipeptidyl-peptidase C-terminal non-catalytic domain	15	57	290717	433062	0.392012	0.000670418
PF08544	GHMP_kinases_C	-	GHMP kinases C terminal	1	17	290731	433102	0.0876246	0.00260629
PF08659	KR	-	KR domain	57	140	290675	432979	0.606467	0.00132517
PF08757	CotH	Family	CotH kinase protein	6	1	290726	433118	8.93789	0.0192697
PF08760	DUF1793	-	Domain of unknown function (DUF1793)	64	131	290668	432988	0.727759	0.0405636
PF08892	YqcI_YcgG	Family	YqcI/YcgG family	1	14	290731	433105	0.106398	0.00700445
PF09044	Kp4	-	Kp4	28	19	290704	433100	2.19556	0.0105791
PF09056	Phospholip_A2_3	-	Prokaryotic phospholipase A2	46	38	290686	433081	1.80346	0.00738449
PF09118	DUF1929	-	Domain of unknown function (DUF1929)	13	43	290719	433076	0.450369	0.00934103
PF09206	ArabFuran-catal	-	Alpha-L-arabinofuranosidase B, catalytic	3	23	290729	433096	0.194308	0.00220173
PF09286	Pro-kuma_activ	-	Pro-kumamolisin, activation domain	166	370	290566	432749	0.668187	1.2131e-05
PF09346	SMI1_KNR4	-	SMI1 / KNR4 family (SUKH-1)	31	25	290701	433094	1.84733	0.0282287
PF09362	DUF1996	-	Domain of unknown function (DUF1996)	195	133	290537	432986	2.18504	2.29798e-12
PF09995	DUF2236	-	Uncharacterized protein conserved in bacteria (DUF2236)	45	35	290687	433084	1.91548	0.0041449
PF10282	Lactonase	-	Lactonase, 7-bladed beta-propeller	62	62	290670	433057	1.48982	0.027835
PF10361	DUF2434	-	Protein of unknown function (DUF2434)	14	6	290718	433113	3.47621	0.0102117
PF10503	Esterase_phd	Family	Esterase PHB depolymerase	54	35	290678	433084	2.29874	0.00012567
PF10528	GLEYA	Domain	GLEYA domain	3	29	290729	433090	0.154131	0.000194868
PF11051	Mannosyl_trans3	Family	Mannosyltransferase putative	15	42	290717	433077	0.532033	0.0417144
PF11374	DUF3176	-	Protein of unknown function (DUF3176)	170	151	290562	432968	1.67755	4.65096e-06
PF11571	Med27	Family	Mediator complex subunit 27	13	7	290719	433112	2.76677	0.0372115
PF11735	CAP59_mtransfer	-	Cryptococcal mannosyltransferase 1	49	46	290683	433073	1.58696	0.0275666
PF11807	DUF3328	Family	Domain of unknown function (DUF3328)	275	300	290457	432819	1.36593	0.000209019
PF11905	DUF3425	-	Domain of unknown function (DUF3425)	158	86	290574	433033	2.73794	1.08894e-14
PF11917	DUF3435	Family	Protein of unknown function (DUF3435)	52	46	290680	433073	1.68414	0.0099858
PF11951	Fungal_trans_2	-	Fungal specific transcription factor domain	581	549	290151	432570	1.5777	2.46005e-14
PF12013	OrsD	-	Orsellinic acid/F9775 biosynthesis cluster protein D	32	27	290700	433092	1.76566	0.0330413
PF12051	DUF3533	-	Protein of unknown function (DUF3533)	38	30	290694	433089	1.88708	0.00927179
PF12138	Spherulin4	-	Spherulation-specific family 4	34	29	290698	433090	1.74664	0.0287505
PF12351	Fig1	-	Ca2+ regulator and membrane fusion protein Fig1	42	31	290690	433088	2.01855	0.00383937
PF12505	DUF3712	-	Protein of unknown function (DUF3712)	40	29	290692	433090	2.05501	0.00305899
PF12550	GCR1_C	Family	Transcriptional activator of glycolytic enzymes	11	2	290721	433117	8.19294	0.00136949
PF12680	SnoaL_2	-	SnoaL-like domain	17	11	290715	433108	2.30244	0.0331086
PF12681	Glyoxalase_2	-	Glyoxalase-like domain	14	8	290718	433111	2.60715	0.0295634
PF12695	Abhydrolase_5	-	Alpha/beta hydrolase family	39	23	290693	433096	2.52632	0.000384231
PF12697	Abhydrolase_6	-	Alpha/beta hydrolase family	571	485	290161	432634	1.75535	8.59195e-20
PF12740	Chlorophyllase2	Family	Chlorophyllase enzyme	6	1	290726	433118	8.93789	0.0192697
PF12770	CHAT	-	CHAT domain	38	18	290694	433101	3.14531	3.16303e-05
PF12796	Ank_2	-	Ankyrin repeats (3 copies)	749	607	289983	432512	1.84037	5.27341e-29
PF12831	FAD_oxidored	Family	FAD dependent oxidoreductase	11	4	290721	433115	4.09692	0.0146819
PF12900	Pyridox_ox_2	-	Pyridoxamine 5'-phosphate oxidase	31	23	290701	433096	2.00807	0.0120111
PF12937	F-box-like	-	F-box-like	447	451	290285	432668	1.47724	6.34532e-09
PF13207	AAA_17	Domain	AAA domain	14	4	290718	433115	5.21432	0.00143852
PF13229	Beta_helix	Family	Right handed beta helix region	10	4	290722	433115	3.72446	0.0259158
PF13302	Acetyltransf_3	-	Acetyltransferase (GNAT) domain	117	129	290615	432990	1.35129	0.0191676
PF13358	DDE_3	Domain	DDE superfamily endonuclease	29	17	290703	433102	2.54151	0.00227075
PF13360	PQQ_2	Domain	PQQ-like domain	9	4	290723	433115	3.35201	0.0452497
PF13365	Trypsin_2	Domain	Trypsin-like peptidase domain	22	3	290710	433116	10.9251	1.03621e-06
PF13374	TPR_10	-	Tetratricopeptide repeat	65	29	290667	433090	3.33962	1.81242e-08
PF13398	Peptidase_M50B	Family	Peptidase M50B-like	13	8	290719	433111	2.42093	0.0470706
PF13410	GST_C_2	-	Glutathione S-transferase, C-terminal domain	16	11	290716	433108	2.167	0.0499022
PF13417	GST_N_3	-	Glutathione S-transferase, N-terminal domain	144	157	290588	432962	1.36655	0.00803326
PF13419	HAD_2	-	Haloacid dehalogenase-like hydrolase	164	195	290568	432924	1.25305	0.0356415
PF13424	TPR_12	Repeat	Tetratricopeptide repeat	224	96	290508	433023	3.478	4.63131e-27
PF13450	NAD_binding_8	-	NAD(P)-binding Rossmann-like domain	129	125	290603	432994	1.53762	0.000668359
PF13460	NAD_binding_10	-	NAD(P)H-binding	221	183	290511	432936	1.79965	4.18827e-09
PF13465	zf-H2C2_2	-	Zinc-finger double domain	54	37	290678	433082	2.17448	0.000246156
PF13472	Lipase_GDSL_2	-	GDSL-like Lipase/Acylhydrolase family	163	152	290569	432967	1.59785	3.31692e-05
PF13474	SnoaL_3	Domain	SnoaL-like domain	13	2	290719	433117	9.68313	0.00029274
PF13489	Methyltransf_23	-	Methyltransferase domain	378	417	290354	432702	1.35086	2.60975e-05
PF13520	AA_permease_2	-	Amino acid permease	502	513	290230	432606	1.45857	2.2924e-09
PF13561	adh_short_C2	-	Enoyl-(Acyl carrier protein) reductase	880	939	289852	432180	1.39732	1.44394e-12
PF13577	SnoaL_4	-	SnoaL-like domain	61	52	290671	433067	1.7477	0.0037897
PF13598	DUF4139	-	Domain of unknown function (DUF4139)	10	2	290722	433117	7.44778	0.0050202
PF13602	ADH_zinc_N_2	-	Zinc-binding dehydrogenase	71	72	290661	433047	1.46914	0.0261967
PF13634	Nucleoporin_FG	-	Nucleoporin FG repeat region	26	21	290706	433098	1.84448	0.0375407
PF13637	Ank_4	Repeat	Ankyrin repeats (many copies)	81	75	290651	433044	1.60906	0.00319653
PF13639	zf-RING_2	-	Ring finger domain	548	377	290184	432742	2.1677	1.48827e-31
PF13649	Methyltransf_25	-	Methyltransferase domain	143	166	290589	432953	1.28347	0.031623
PF13669	Glyoxalase_4	-	Glyoxalase/Bleomycin resistance protein/Dioxygenase superfamily	9	1	290723	433118	13.4079	0.00173676
PF13673	Acetyltransf_10	-	Acetyltransferase (GNAT) domain	105	79	290627	433040	1.98044	5.24314e-06
PF13714	PEP_mutase	-	Phosphoenolpyruvate phosphomutase	45	32	290687	433087	2.09516	0.00152842
PF13738	Pyr_redox_3	-	Pyridine nucleotide-disulphide oxidoreductase	155	122	290577	432997	1.89314	1.49043e-07
PF13843	DDE_Tnp_1_7	Domain	Transposase IS4	22	1	290710	433118	32.7769	2.72612e-08
PF13847	Methyltransf_31	-	Methyltransferase domain	93	76	290639	433043	1.8232	0.000109197
PF14033	DUF4246	-	Protein of unknown function (DUF4246)	31	20	290701	433099	2.30927	0.0038442
PF14087	DUF4267	-	Domain of unknown function (DUF4267)	44	35	290688	433084	1.87291	0.00570988
PF14124	DUF4291	-	Domain of unknown function (DUF4291)	11	3	290721	433116	5.46258	0.00481188
PF14226	DIOX_N	Family	non-haem dioxygenase in morphine synthesis N-terminal	155	183	290577	432936	1.26194	0.0349146
PF14269	Arylsulfotran_2	-	Arylsulfotransferase (ASST)	61	148	290671	432971	0.61394	0.00113059
PF14273	DUF4360	-	Domain of unknown function (DUF4360)	64	39	290668	433080	2.44505	7.55431e-06
PF14388	DUF4419	-	Domain of unknown function (DUF4419)	27	9	290705	433110	4.46957	2.64019e-05
PF14420	Clr5	-	Clr5 domain	95	44	290637	433075	3.21723	2.56129e-11
PF14441	OTT_1508_deam	Family	OTT_1508-like deaminase	51	26	290681	433093	2.92255	6.20675e-06
PF14479	HeLo	-	Prion-inhibition and propagation	78	62	290654	433057	1.87439	0.0002636
PF14521	Aspzincin_M35	Domain	Lysine-specific metallo-endopeptidase	9	4	290723	433115	3.35201	0.0452497
PF14602	Hexapep_2	Repeat	Hexapeptide repeat of succinyl-transferase	4	18	290728	433101	0.331051	0.0479631
PF14610	Psg1	-	Ykl077w/Psg1 (Pma1 Stabilization in Golgi)	11	5	290721	433114	3.27754	0.0375608
PF15891	Nuc_deoxyri_tr2	Family	Nucleoside 2-deoxyribosyltransferase like	21	14	290711	433105	2.23474	0.0236192
PF17100	NACHT_N	Family	N-terminal domain of NWD NACHT-NTPase	21	15	290711	433104	2.08576	0.0397071
PF17107	SesA	Family	N-terminal domain on NACHT_NTPase and P-loop NTPases	34	20	290698	433099	2.53277	0.000780827
PF17111	Helo_like_N	Family	Fungal N-terminal domain of STAND proteins	89	29	290643	433090	4.57308	8.97372e-15
PF17921	Integrase_H2C2	Domain	Integrase zinc binding domain	1	23	290731	433096	0.0647671	9.44181e-05
PF18014	Acetyltransf_18	Domain	Acetyltransferase (GNAT) domain	5	1	290727	433118	7.44767	0.0417231
PF18142	SLATT_fungal	Domain	SMODS and SLOG-associating 2TM effector domain	25	20	290707	433099	1.86221	0.0468644
PF18276	TcA_TcB_BD	Domain	Tc toxin complex TcA C-terminal TcB-binding domain	12	2	290720	433117	8.93805	0.000636299
PF18566	Ldi	Domain	Linalool dehydratase/isomerase	19	3	290713	433116	9.43495	1.08536e-05

## Sheet: patho-pfam
Pfam	Name	Type	Description	A	B	C	D	ratio	pvalue
PF00004	AAA	-	ATPase family associated with various cellular activities (AAA)	1627	2854	276399	442971	0.913622	0.00377377
PF00023	Ank	-	Ankyrin repeat	1724	3687	276302	442138	0.748235	8.38168e-24
PF00024	PAN_1	-	PAN domain	171	176	277855	445649	1.55827	4.15419e-05
PF00067	p450	-	Cytochrome P450	4533	6794	273493	439031	1.07105	0.000394244
PF00069	Pkinase	-	Protein kinase domain	4596	8334	273430	437491	0.882346	1.20243e-11
PF00072	Response_reg	-	Response regulator receiver domain	683	949	277343	444876	1.15445	0.00467125
PF00075	RNase_H	-	RNase H	164	177	277862	445648	1.486	0.000285901
PF00078	RVT_1	-	Reverse transcriptase (RNA-dependent DNA polymerase)	45	13	277981	445812	5.55142	1.81427e-09
PF00082	Peptidase_S8	-	Subtilase family	398	770	277628	445055	0.828622	0.00234772
PF00097	zf-C3HC4	-	Zinc finger, C3HC4 type (RING finger)	1460	2108	276566	443717	1.11119	0.00212957
PF00098	zf-CCHC	-	Zinc knuckle	230	248	277796	445577	1.48751	1.76049e-05
PF00109	ketoacyl-synt	-	Beta-ketoacyl synthase, N-terminal domain	530	700	277496	445125	1.2145	0.000818457
PF00144	Beta-lactamase	-	Beta-lactamase	383	732	277643	445093	0.838816	0.00553076
PF00165	HTH_AraC	-	Bacterial regulatory helix-turn-helix proteins, AraC family	14	44	278012	445781	0.510193	0.0299443
PF00172	Zn_clus	-	Fungal Zn(2)-Cys(6) binuclear cluster domain	4925	9082	273101	436743	0.86719	1.05782e-15
PF00195	Chal_sti_synt_N	-	Chalcone and stilbene synthases, N-terminal domain	22	18	278004	445807	1.96	0.0348296
PF00201	UDPGT	-	UDP-glucoronosyl and UDP-glucosyl transferase	20	67	278006	445758	0.478632	0.00277503
PF00209	SNF	-	Sodium:neurotransmitter symporter family	43	37	277983	445788	1.86363	0.00565545
PF00221	Lyase_aromatic	-	Aromatic amino acid lyase	30	75	277996	445750	0.641377	0.044283
PF00230	MIP	-	Major intrinsic protein	354	464	277672	445361	1.22366	0.00447976
PF00246	Peptidase_M14	-	Zinc carboxypeptidase	217	238	277809	445587	1.46236	6.0282e-05
PF00251	Glyco_hydro_32N	-	Glycosyl hydrolases family 32 N-terminal domain	119	139	277907	445686	1.37294	0.0124163
PF00271	Helicase_C	-	Helicase conserved C-terminal domain	531	525	277495	445300	1.62299	5.08886e-15
PF00306	ATP-synt_ab_C	-	ATP synthase alpha/beta chain, C terminal domain	13	1	278013	445824	20.8469	3.56593e-05
PF00348	polyprenyl_synt	-	Polyprenyl synthetase	183	226	277843	445599	1.29861	0.00944078
PF00361	Proton_antipo_M	-	Proton-conducting membrane transporter	33	25	277993	445800	2.11683	0.00447602
PF00364	Biotin_lipoyl	-	Biotin-requiring enzyme	67	67	277959	445758	1.60362	0.00747611
PF00400	WD40	-	WD domain, G-beta repeat	3484	6119	274542	439706	0.911895	1.48875e-05
PF00433	Pkinase_C	-	Protein kinase C terminal domain	19	2	278007	445823	15.2347	1.07751e-06
PF00450	Peptidase_S10	-	Serine carboxypeptidase	468	664	277558	445161	1.13042	0.0435656
PF00501	AMP-binding	-	AMP-binding enzyme	2007	2730	276019	443095	1.18016	2.43824e-08
PF00512	HisKA	-	His Kinase A (phospho-acceptor) domain	52	25	277974	445800	3.33579	3.97575e-07
PF00515	TPR_1	-	Tetratricopeptide repeat	637	1153	277389	444672	0.885628	0.0139956
PF00550	PP-binding	-	Phosphopantetheine attachment site	197	91	277829	445734	3.47314	9.51369e-25
PF00560	LRR_1	-	Leucine Rich Repeat	331	449	277695	445376	1.18233	0.0223547
PF00561	Abhydrolase_1	-	alpha/beta hydrolase fold	1553	2144	276473	443681	1.16242	7.57447e-06
PF00618	RasGEF_N	-	RasGEF N-terminal motif	12	1	278014	445824	19.2433	8.64939e-05
PF00636	Ribonuclease_3	-	Ribonuclease III domain	136	155	277890	445670	1.40714	0.00379248
PF00656	Peptidase_C14	-	Caspase domain	79	175	277947	445650	0.723804	0.0169028
PF00664	ABC_membrane	-	ABC transporter transmembrane region	243	278	277783	445547	1.40197	0.000148783
PF00665	rve	Domain	Integrase core domain	50	11	277976	445814	7.29113	4.02169e-12
PF00667	FAD_binding_1	Domain	FAD binding domain	75	82	277951	445743	1.46673	0.0172798
PF00668	Condensation	-	Condensation domain	121	35	277905	445790	5.54561	2.56921e-23
PF00679	EFG_C	-	Elongation factor G C-terminus	16	3	278010	445822	8.55119	5.6777e-05
PF00684	DnaJ_CXXCXGXG	-	DnaJ central domain	13	3	278013	445822	6.94963	0.00102197
PF00689	Cation_ATPase_C	Family	Cation transporting ATPase, C-terminus	60	59	277966	445766	1.63079	0.00817541
PF00690	Cation_ATPase_N	-	Cation transporter/ATPase, N-terminus	28	9	277998	445816	4.98916	4.90704e-06
PF00694	Aconitase_C	-	Aconitase C-terminal domain	20	2	278006	445823	16.0366	4.53892e-07
PF00698	Acyl_transf_1	-	Acyl transferase domain	181	123	277845	445702	2.36058	1.12974e-13
PF00702	Hydrolase	-	haloacid dehalogenase-like hydrolase	541	704	277485	445121	1.2327	0.000295902
PF00704	Glyco_hydro_18	-	Glycosyl hydrolases family 18	424	561	277602	445264	1.21225	0.00315729
PF00724	Oxidored_FMN	-	NADH:flavin oxidoreductase / NADH oxidase family	312	421	277714	445404	1.18857	0.0225805
PF00732	GMC_oxred_N	-	GMC oxidoreductase	936	1340	277090	444485	1.12049	0.00793282
PF00743	FMO-like	-	Flavin-binding monooxygenase-like	257	480	277769	445345	0.858403	0.048844
PF00795	CN_hydrolase	-	Carbon-nitrogen hydrolase	421	574	277605	445251	1.17637	0.012009
PF00867	XPG_I	-	XPG I-region	76	61	277950	445764	1.99816	6.59312e-05
PF00877	NLPC_P60	-	NlpC/P60 family	4	24	278022	445801	0.267247	0.0101206
PF00891	Methyltransf_2	-	O-methyltransferase domain	436	820	277590	445005	0.852352	0.00692546
PF00931	NB-ARC	-	NB-ARC domain	44	137	277982	445688	0.514929	6.53353e-05
PF00933	Glyco_hydro_3	-	Glycosyl hydrolase family 3 N terminal domain	467	616	277559	445209	1.21602	0.00158125
PF00961	LAGLIDADG_1	-	LAGLIDADG endonuclease	85	27	277941	445798	5.04939	1.193e-15
PF00970	FAD_binding_6	-	Oxidoreductase FAD-binding domain	67	69	277959	445756	1.55714	0.010452
PF00975	Thioesterase	-	Thioesterase domain	47	38	277979	445787	1.98353	0.00170072
PF01011	PQQ	-	PQQ enzyme repeat	1	13	278025	445812	0.123334	0.0136725
PF01031	Dynamin_M	Family	Dynamin central region	52	48	277974	445777	1.73724	0.00719025
PF01061	ABC2_membrane	-	ABC-2 type transporter	177	186	277849	445639	1.52623	6.22676e-05
PF01070	FMN_dh	-	FMN-dependent dehydrogenase	280	355	277746	445470	1.26501	0.00372405
PF01083	Cutinase	-	Cutinase	427	499	277599	445326	1.3727	1.80496e-06
PF01183	Glyco_hydro_25	-	Glycosyl hydrolases family 25	4	40	278022	445785	0.160315	1.72732e-05
PF01185	Hydrophobin	-	Fungal hydrophobin	20	8	278006	445817	4.00903	0.000617812
PF01202	SKI	-	Shikimate kinase	83	79	277943	445746	1.68487	0.00116132
PF01231	IDO	-	Indoleamine 2,3-dioxygenase	109	131	277917	445694	1.33434	0.0283695
PF01266	DAO	-	FAD dependent oxidoreductase	1355	1781	276671	444044	1.22105	4.09433e-08
PF01284	MARVEL	-	Membrane-associating domain	56	134	277970	445691	0.670069	0.0111376
PF01328	Peroxidase_2	-	Peroxidase, family 2	308	296	277718	445529	1.66922	3.69635e-10
PF01375	Enterotoxin_a	Domain	Heat-labile enterotoxin alpha chain	2	15	278024	445810	0.2138	0.024315
PF01400	Astacin	-	Astacin (Peptidase family M12A)	40	121	277986	445704	0.530029	0.000336945
PF01432	Peptidase_M3	-	Peptidase family M3	136	149	277890	445676	1.46381	0.00149966
PF01470	Peptidase_C15	-	Pyroglutamyl peptidase	16	58	278010	445767	0.442325	0.00263577
PF01476	LysM	-	LysM domain	273	327	277753	445498	1.33904	0.000413273
PF01485	IBR	-	IBR domain, a half RING-finger domain	251	569	277775	445256	0.707096	3.44098e-06
PF01488	Shikimate_DH	-	Shikimate / quinate 5-dehydrogenase	63	56	277963	445769	1.80409	0.00131383
PF01544	CorA	-	CorA-like Mg2+ transporter protein	283	600	277743	445225	0.756087	9.00531e-05
PF01590	GAF	-	GAF domain	37	23	277989	445802	2.57982	0.000290321
PF01593	Amino_oxidase	-	Flavin containing amine oxidoreductase	388	525	277638	445300	1.18534	0.0117355
PF01636	APH	-	Phosphotransferase enzyme family	415	973	277611	444852	0.683462	3.6434e-11
PF01670	Glyco_hydro_12	-	Glycosyl hydrolase family 12	93	99	277933	445726	1.50647	0.00476055
PF01734	Patatin	-	Patatin-like phospholipase	363	787	277663	445038	0.739284	1.57484e-06
PF01738	DLH	-	Dienelactone hydrolase family	283	526	277743	445299	0.862574	0.0466615
PF01740	STAS	-	STAS domain	11	2	278015	445823	8.81842	0.000880609
PF01753	zf-MYND	-	MYND finger	428	551	277598	445274	1.24594	0.000702355
PF01755	Glyco_transf_25	-	Glycosyltransferase family 25 (LPS biosynthesis protein)	37	88	277989	445737	0.674172	0.0432918
PF01915	Glyco_hydro_3_C	Domain	Glycosyl hydrolase family 3 C-terminal domain	207	164	277819	445661	2.02478	1.54583e-11
PF01966	HD	-	HD domain	106	217	277920	445608	0.783226	0.0394442
PF01968	Hydantoinase_A	-	Hydantoinase/oxoprolinase	116	132	277910	445693	1.4093	0.00738616
PF01977	UbiD	Family	3-octaprenyl-4-hydroxybenzoate carboxy-lyase	24	17	278002	445808	2.26395	0.00985432
PF01979	Amidohydro_1	-	Amidohydrolase family	353	487	277673	445338	1.16252	0.0331695
PF02016	Peptidase_S66	-	LD-carboxypeptidase N-terminal domain	1	12	278025	445813	0.13361	0.022263
PF02057	Glyco_hydro_59	Family	Glycosyl hydrolase family 59	1	16	278025	445809	0.100212	0.00469383
PF02129	Peptidase_S15	-	X-Pro dipeptidyl-peptidase (S15 family)	116	138	277910	445687	1.34802	0.0200318
PF02178	AT_hook	-	AT hook motif	329	398	277697	445427	1.3259	0.00018118
PF02358	Trehalose_PPase	-	Trehalose-phosphatase	8	2	278018	445823	6.41428	0.0171308
PF02375	JmjN	-	jmjN domain	7	1	278019	445824	11.2243	0.00655001
PF02403	Seryl_tRNA_N	-	Seryl-tRNA synthetase N-terminal domain	8	3	278018	445822	4.27616	0.027394
PF02515	CoA_transf_3	-	CoA-transferase family III	249	319	277777	445506	1.25187	0.00844584
PF02518	HATPase_c	-	Histidine kinase-, DNA gyrase B-, and HSP90-like ATPase	315	432	277711	445393	1.16943	0.0351209
PF02538	Hydantoinase_B	Family	Hydantoinase B/oxoprolinase	56	51	277970	445774	1.76083	0.00379353
PF02566	OsmC	-	OsmC-like protein	63	60	277963	445765	1.6838	0.00398902
PF02626	CT_A_B	Family	Carboxyltransferase domain, subdomain A and B	17	9	278009	445816	3.02903	0.00746696
PF02727	Cu_amine_oxidN2	-	Copper amine oxidase, N2 domain	16	2	278010	445823	12.8293	1.40081e-05
PF02729	OTCace_N	Domain	Aspartate/ornithine carbamoyltransferase, carbamoyl-P binding domain	12	7	278014	445818	2.749	0.0332271
PF02737	3HCDH_N	Domain	3-hydroxyacyl-CoA dehydrogenase, NAD binding domain	55	51	277971	445774	1.72938	0.00505952
PF02770	Acyl-CoA_dh_M	Domain	Acyl-CoA dehydrogenase, middle domain	52	11	277974	445814	7.58321	8.92371e-13
PF02771	Acyl-CoA_dh_N	Domain	Acyl-CoA dehydrogenase, N-terminal domain	30	18	277996	445807	2.67275	0.000906328
PF02775	TPP_enzyme_C	-	Thiamine pyrophosphate enzyme, C-terminal TPP binding domain	26	12	278000	445813	3.47456	0.000307875
PF02780	Transketolase_C	-	Transketolase, C-terminal domain	13	2	278013	445823	10.4225	0.000172332
PF02784	Orn_Arg_deC_N	Domain	Pyridoxal-dependent decarboxylase, pyridoxal binding domain	26	20	278000	445805	2.08473	0.0146729
PF02786	CPSase_L_D2	Domain	Carbamoyl-phosphate synthase L chain, ATP binding domain	86	92	277940	445733	1.49906	0.00858915
PF02787	CPSase_L_D3	-	Carbamoyl-phosphate synthetase large chain, oligomerisation domain	8	1	278018	445824	12.829	0.00280751
PF02798	GST_N	-	Glutathione S-transferase, N-terminal domain	174	208	277852	445617	1.34161	0.00446988
PF02801	Ketoacyl-synt_C	-	Beta-ketoacyl synthase, C-terminal domain	106	11	277920	445814	15.4579	3.9549e-32
PF02803	Thiolase_C	-	Thiolase, C-terminal domain	64	65	277962	445760	1.57894	0.0109922
PF02817	E3_binding	-	e3 binding domain	9	4	278017	445821	3.60801	0.0409818
PF02826	2-Hacid_dh_C	-	D-isomer specific 2-hydroxyacid dehydrogenase, NAD binding domain	226	270	277800	445555	1.34247	0.00121015
PF02852	Pyr_redox_dim	-	Pyridine nucleotide-disulphide oxidoreductase, dimerisation domain	7	2	278019	445823	5.61247	0.0324021
PF02874	ATP-synt_ab_N	-	ATP synthase alpha/beta family, beta-barrel domain	12	3	278014	445822	6.41436	0.00196431
PF02882	THF_DHG_CYH_C	-	Tetrahydrofolate dehydrogenase/cyclohydrolase, NAD(P)-binding domain	6	1	278020	445824	9.62031	0.0150759
PF02883	Alpha_adaptinC2	-	Adaptin C-terminal domain	10	1	278016	445824	16.036	0.000500243
PF02894	GFO_IDH_MocA_C	-	Oxidoreductase family, C-terminal alpha/beta domain	18	5	278008	445820	5.77302	0.000131517
PF02898	NO_synthase	Domain	Nitric oxide synthase, oxygenase domain	9	3	278017	445822	4.81071	0.0142891
PF02910	Succ_DH_flav_C	-	Fumarate reductase flavoprotein C-term	7	1	278019	445824	11.2243	0.00655001
PF02913	FAD-oxidase_C	Domain	FAD linked oxidases, C-terminal domain	65	67	277961	445758	1.55574	0.0120596
PF02984	Cyclin_C	-	Cyclin, C-terminal domain	10	2	278016	445823	8.01627	0.00195813
PF03022	MRJP	-	Major royal jelly protein	67	62	277959	445763	1.73296	0.00199238
PF03055	RPE65	-	Retinal pigment epithelial membrane protein	148	177	277878	445648	1.34096	0.00869018
PF03068	PAD	Family	Protein-arginine deiminase (PAD)	13	4	278013	445821	5.21167	0.00189424
PF03080	Neprosin	-	Neprosin	2	15	278024	445810	0.2138	0.024315
PF03104	DNA_pol_B_exo1	-	DNA polymerase family B, exonuclease domain	13	1	278013	445824	20.8469	3.56593e-05
PF03129	HGTP_anticodon	-	Anticodon binding domain	34	33	277992	445792	1.65215	0.0440755
PF03142	Chitin_synth_2	-	Chitin synthase	128	143	277898	445682	1.43549	0.00327362
PF03143	GTP_EFTU_D3	-	Elongation factor Tu C-terminal domain	15	1	278011	445824	24.0543	5.97987e-06
PF03159	XRN_N	-	XRN 5'-3' exonuclease N-terminus	24	17	278002	445808	2.26395	0.00985432
PF03161	LAGLIDADG_2	Family	LAGLIDADG DNA endonuclease family	18	3	278008	445822	9.62068	1.13608e-05
PF03184	DDE_1	-	DDE superfamily endonuclease	159	599	277867	445226	0.42532	8.36502e-25
PF03188	Cytochrom_B561	-	Eukaryotic cytochrome b561	32	82	277994	445743	0.625728	0.0263551
PF03211	Pectate_lyase	-	Pectate lyase	152	157	277874	445668	1.55272	0.00013538
PF03330	DPBB_1	-	Lytic transglycolase	101	105	277925	445720	1.54259	0.00202042
PF03404	Mo-co_dimer	Domain	Mo-co oxidoreductase dimerisation domain	25	17	278001	445808	2.35828	0.00649149
PF03427	CBM_19	Domain	Carbohydrate binding domain (family 19)	8	3	278018	445822	4.27616	0.027394
PF03443	Glyco_hydro_61	-	Glycosyl hydrolase family 61	555	1121	277471	444704	0.793505	7.49003e-06
PF03465	eRF1_3	-	eRF1 domain 3	7	1	278019	445824	11.2243	0.00655001
PF03476	MOSC_N	-	MOSC N-terminal beta barrel domain	23	9	278003	445816	4.09815	0.000166919
PF03486	HI0933_like	-	HI0933-like protein	5	21	278021	445804	0.381785	0.0453397
PF03534	SpvB	-	Salmonella virulence plasmid 65kDa B protein	4	24	278022	445801	0.267247	0.0101206
PF03537	Glyco_hydro_114	-	Glycoside-hydrolase family GH114	12	64	278014	445761	0.300635	2.61041e-05
PF03577	Peptidase_C69	Family	Peptidase family C69	24	14	278002	445811	2.74908	0.00234992
PF03664	Glyco_hydro_62	-	Glycosyl hydrolase family 62	74	77	277952	445748	1.54115	0.00927008
PF03732	Retrotrans_gag	Family	Retrotransposon gag protein	22	3	278004	445822	11.7595	4.2013e-07
PF03733	YccF	Domain	Inner membrane component domain	12	7	278014	445818	2.749	0.0332271
PF03747	ADP_ribosyl_GH	-	ADP-ribosylglycohydrolase	17	76	278009	445749	0.35865	3.97113e-05
PF03764	EFG_IV	-	Elongation factor G, domain IV	9	2	278017	445823	7.21721	0.00429597
PF03765	CRAL_TRIO_N	-	CRAL/TRIO, N-terminal domain	12	1	278014	445824	19.2433	8.64939e-05
PF03881	Fructosamin_kin	-	Fructosamine kinase	48	124	277978	445701	0.620659	0.00464696
PF03953	Tubulin_C	-	Tubulin C-terminal domain	18	4	278008	445821	7.21741	6.32643e-05
PF03972	MmgE_PrpD	-	MmgE/PrpD family	110	128	277916	445697	1.37816	0.0162313
PF04082	Fungal_trans	-	Fungal specific transcription factor domain	2018	2650	276008	443175	1.22271	1.60711e-11
PF04199	Cyclase	-	Putative cyclase	60	138	277966	445687	0.697125	0.0192911
PF04218	CENP-B_N	-	CENP-B N-terminal DNA-binding domain	17	10	278009	445815	2.72612	0.0157527
PF04261	Dyp_perox	-	Dyp-type peroxidase family	4	24	278022	445801	0.267247	0.0101206
PF04303	PrpF	-	PrpF protein	63	70	277963	445755	1.44324	0.039929
PF04389	Peptidase_M28	-	Peptidase family M28	255	345	277771	445480	1.18538	0.0437722
PF04408	HA2	Domain	Helicase associated domain (HA2)	104	101	277922	445724	1.65135	0.000406398
PF04444	Dioxygenase_N	-	Catechol dioxygenase N terminus	9	2	278017	445823	7.21721	0.00429597
PF04479	RTA1	-	RTA1 like protein	410	770	277616	445055	0.853587	0.00997208
PF04548	AIG1	Domain	AIG1 family	1	21	278025	445804	0.0763536	0.00058545
PF04607	RelA_SpoT	-	Region found in RelA / SpoT proteins	13	43	278013	445782	0.484768	0.0193418
PF04616	Glyco_hydro_43	-	Glycosyl hydrolases family 43	498	678	277528	445147	1.17813	0.00576511
PF04666	Glyco_transf_54	-	N-Acetylglucosaminyltransferase-IV (GnT-IV) conserved region	23	14	278003	445811	2.63452	0.0037835
PF04672	Methyltransf_19	-	S-adenosyl methyltransferase	1	13	278025	445812	0.123334	0.0136725
PF04681	Bys1	Family	Blastomyces yeast-phase-specific protein	14	43	278012	445782	0.522059	0.0400595
PF04749	PLAC8	-	PLAC8 family	55	135	277971	445690	0.653225	0.00715962
PF04828	GFA	-	Glutathione-dependent formaldehyde-activating enzyme	403	861	277623	444964	0.75019	1.50175e-06
PF04885	Stig1	Family	Stigma-specific protein, Stig1	1	12	278025	445813	0.13361	0.022263
PF04909	Amidohydro_2	-	Amidohydrolase	353	468	277673	445357	1.20976	0.00785561
PF05042	Caleosin	-	Caleosin related protein	49	51	277977	445774	1.54069	0.0310817
PF05057	DUF676	-	Putative serine esterase (DUF676)	92	204	277934	445621	0.723073	0.0100604
PF05141	DIT1_PvcA	-	Pyoverdine/dityrosine biosynthesis protein	89	68	277937	445757	2.09913	5.01049e-06
PF05192	MutS_III	-	MutS domain III	17	2	278009	445823	13.6311	5.98892e-06
PF05193	Peptidase_M16_C	-	Peptidase M16 inactive domain	70	80	277956	445745	1.40316	0.0436049
PF05195	AMP_N	-	Aminopeptidase P, N-terminal domain	8	1	278018	445824	12.829	0.00280751
PF05199	GMC_oxred_C	-	GMC oxidoreductase	209	119	277817	445706	2.81766	2.55197e-20
PF05225	HTH_psq	-	helix-turn-helix, Psq domain	74	175	277952	445650	0.677982	0.00498364
PF05378	Hydant_A_N	-	Hydantoinase/oxoprolinase N-terminal region	22	1	278004	445824	35.2804	1.04773e-08
PF05498	RALF	-	Rapid ALkalinization Factor (RALF)	11	1	278015	445824	17.6396	0.000208665
PF05551	zf-His_Me_endon	-	Zinc-binding loop region of homing endonuclease	2	17	278024	445808	0.188662	0.015763
PF05572	Peptidase_M43	-	Pregnancy-associated plasma protein-A	67	69	277959	445756	1.55714	0.010452
PF05577	Peptidase_S28	-	Serine carboxypeptidase S28	169	203	277857	445622	1.33514	0.0064661
PF05630	NPP1	-	Necrosis inducing protein (NPP1)	77	55	277949	445770	2.24532	3.95381e-06
PF05699	Dimer_Tnp_hAT	Domain	hAT family C-terminal dimerisation region	80	31	277946	445794	4.13903	1.02303e-12
PF05729	NACHT	-	NACHT domain	139	515	277887	445310	0.432518	5.78724e-21
PF05920	Homeobox_KN	-	Homeobox KN domain	29	81	277997	445744	0.574063	0.010474
PF05988	DUF899	-	Bacterial protein of unknown function (DUF899)	1	19	278025	445806	0.0843905	0.00101309
PF06032	DUF917	Family	Protein of unknown function (DUF917)	22	14	278004	445811	2.51997	0.00907932
PF06249	EutQ	-	Ethanolamine utilisation protein EutQ	5	26	278021	445799	0.308362	0.00948446
PF06293	Kdo	Family	Lipopolysaccharide kinase (Kdo/WaaP) family	10	39	278016	445786	0.411144	0.0116737
PF06314	ADC	-	Acetoacetate decarboxylase (ADC)	12	7	278014	445818	2.749	0.0332271
PF06422	PDR_CDR	-	CDR ABC transporter	45	3	277981	445822	24.0568	8.3756e-16
PF06470	SMC_hinge	-	SMC proteins Flexible Hinge Domain	15	2	278011	445823	12.0265	3.2567e-05
PF06609	TRI12	-	Fungal trichothecene efflux pump (TRI12)	130	451	277896	445374	0.461967	1.88128e-16
PF06766	Hydrophobin_2	-	Fungal hydrophobin	84	86	277942	445739	1.56636	0.004379
PF06772	LtrA	-	Bacterial low temperature requirement A protein (LtrA)	18	67	278008	445758	0.430766	0.0010863
PF06983	3-dmu-9_3-mt	-	3-demethylubiquinone-9 3-methyltransferase	1	21	278025	445804	0.0763536	0.00058545
PF06985	HET	-	Heterokaryon incompatibility protein (HET)	3149	7271	274877	438554	0.690977	3.33737e-69
PF07110	EthD	-	EthD domain	99	248	277927	445577	0.639994	0.000133291
PF07287	AtuA	-	Acyclic terpene utilisation family protein AtuA	98	274	277928	445551	0.573379	1.08751e-06
PF07453	NUMOD1	Domain	NUMOD1 domain	7	2	278019	445823	5.61247	0.0324021
PF07460	NUMOD3	-	NUMOD3 motif	6	1	278020	445824	9.62031	0.0150759
PF07470	Glyco_hydro_88	-	Glycosyl Hydrolase Family 88	168	200	277858	445625	1.34715	0.00523959
PF07479	NAD_Gly3P_dh_C	Domain	NAD-dependent glycerol-3-phosphate dehydrogenase C-terminus	9	3	278017	445822	4.81071	0.0142891
PF07519	Tannase	-	Tannase and feruloyl esterase	278	376	277748	445449	1.18577	0.0330004
PF07676	PD40	Repeat	WD40-like Beta Propeller Repeat	25	20	278001	445805	2.00455	0.0212282
PF07687	M20_dimer	Domain	Peptidase dimerisation domain	41	29	277985	445796	2.26728	0.000786018
PF07714	PK_Tyr_Ser-Thr	-	Protein tyrosine and serine/threonine kinase	74	185	277952	445640	0.64132	0.00108356
PF07717	OB_NTP_bind	Domain	Oligonucleotide/oligosaccharide-binding (OB)-fold	47	27	277979	445798	2.79165	1.92437e-05
PF07727	RVT_2	-	Reverse transcriptase (RNA-dependent DNA polymerase)	65	10	277961	445815	10.4243	6.96583e-18
PF07731	Cu-oxidase_2	-	Multicopper oxidase	127	151	277899	445674	1.3488	0.0135933
PF07732	Cu-oxidase_3	-	Multicopper oxidase	174	188	277852	445637	1.48438	0.000186883
PF07938	Fungal_lectin	Domain	Fungal fucose-specific lectin	4	25	278022	445800	0.256556	0.00649965
PF07971	Glyco_hydro_92	-	Glycosyl hydrolase family 92	209	256	277817	445569	1.30935	0.0041828
PF07976	Phe_hydrox_dim	-	Phenol hydroxylase, C-terminal dimerisation domain	21	2	278005	445823	16.8384	1.9042e-07
PF07992	Pyr_redox_2	-	Pyridine nucleotide-disulphide oxidoreductase	569	803	277457	445022	1.13653	0.0210899
PF07993	NAD_binding_4	-	Male sterility protein	166	157	277860	445668	1.69581	2.40793e-06
PF07995	GSDH	-	Glucose / Sorbosone dehydrogenase	3	18	278023	445807	0.26725	0.0240625
PF07998	Peptidase_M54	-	Peptidase family M54	2	30	278024	445795	0.106889	6.79611e-05
PF08022	FAD_binding_8	-	FAD-binding domain	83	44	277943	445781	3.02546	1.16883e-09
PF08028	Acyl-CoA_dh_2	Domain	Acyl-CoA dehydrogenase, C-terminal domain	27	24	277999	445801	1.80399	0.0428111
PF08030	NAD_binding_6	Domain	Ferric reductase NAD binding domain	85	46	277941	445779	2.96366	1.22836e-09
PF08031	BBE	Domain	Berberine and berberine like	70	27	277956	445798	4.15808	1.82421e-11
PF08142	AARP2CN	-	AARP2CN (NUC121) domain	6	1	278020	445824	9.62031	0.0150759
PF08156	NOP5NT	-	NOP5NT (NUC127) domain	6	1	278020	445824	9.62031	0.0150759
PF08226	DUF1720	-	Domain of unknown function (DUF1720)	13	3	278013	445822	6.94963	0.00102197
PF08240	ADH_N	-	Alcohol dehydrogenase GroES-like domain	750	772	277276	445053	1.55929	7.46928e-18
PF08242	Methyltransf_12	-	Methyltransferase domain	621	787	277405	445038	1.26588	1.27709e-05
PF08271	TF_Zn_Ribbon	-	TFIIB zinc-binding	6	1	278020	445824	9.62031	0.0150759
PF08390	TRAM1	-	TRAM1-like protein	6	1	278020	445824	9.62031	0.0150759
PF08407	Chitin_synth_1N	-	Chitin synthase N-terminal	10	1	278016	445824	16.036	0.000500243
PF08447	PAS_3	-	PAS fold	61	56	277965	445769	1.74681	0.00304883
PF08530	PepX_C	Domain	X-Pro dipeptidyl-peptidase C-terminal non-catalytic domain	47	25	277979	445800	3.01499	4.6728e-06
PF08544	GHMP_kinases_C	-	GHMP kinases C terminal	17	1	278009	445824	27.2617	9.88266e-07
PF08546	ApbA_C	-	Ketopantoate reductase PanE/ApbA C terminal	59	60	277967	445765	1.57688	0.0140797
PF08659	KR	-	KR domain	118	79	277908	445746	2.39576	1.63822e-09
PF08699	ArgoL1	Domain	Argonaute linker 1 domain	15	9	278011	445816	2.67266	0.0199124
PF08712	Nfu_N	Domain	Scaffold protein Nfu/NifU N terminal	12	6	278014	445819	3.20717	0.0259144
PF08766	DEK_C	-	DEK C terminal domain	9	4	278017	445821	3.60801	0.0409818
PF09118	DUF1929	-	Domain of unknown function (DUF1929)	36	20	277990	445805	2.88661	0.000149426
PF09260	DUF1966	Domain	Domain of unknown function (DUF1966)	6	1	278020	445824	9.62031	0.0150759
PF09286	Pro-kuma_activ	-	Pro-kumamolisin, activation domain	240	296	277786	445529	1.3004	0.00288347
PF09298	FAA_hydrolase_N	Domain	Fumarylacetoacetase N-terminal	8	3	278018	445822	4.27616	0.027394
PF09346	SMI1_KNR4	-	SMI1 / KNR4 family (SUKH-1)	13	43	278013	445782	0.484768	0.0193418
PF09362	DUF1996	-	Domain of unknown function (DUF1996)	74	254	277952	445571	0.467032	1.23643e-09
PF10361	DUF2434	-	Protein of unknown function (DUF2434)	3	17	278023	445808	0.282971	0.0369707
PF10503	Esterase_phd	Family	Esterase PHB depolymerase	18	71	278008	445754	0.406494	0.000288268
PF10544	T5orf172	-	T5orf172 domain	19	54	278007	445771	0.564179	0.0302959
PF11051	Mannosyl_trans3	Family	Mannosyltransferase putative	13	44	278013	445781	0.473749	0.0143248
PF11374	DUF3176	-	Protein of unknown function (DUF3176)	88	233	277938	445592	0.605504	4.28321e-05
PF11735	CAP59_mtransfer	-	Cryptococcal mannosyltransferase 1	26	69	278000	445756	0.604195	0.0268273
PF11905	DUF3425	-	Domain of unknown function (DUF3425)	49	195	277977	445630	0.402837	8.9232e-10
PF11917	DUF3435	Family	Protein of unknown function (DUF3435)	27	71	277999	445754	0.609759	0.0289117
PF11951	Fungal_trans_2	-	Fungal specific transcription factor domain	324	806	277702	445019	0.644184	7.47785e-12
PF12013	OrsD	-	Orsellinic acid/F9775 biosynthesis cluster protein D	13	46	278013	445779	0.45315	0.0104248
PF12051	DUF3533	-	Protein of unknown function (DUF3533)	17	51	278009	445774	0.534485	0.0244422
PF12138	Spherulin4	-	Spherulation-specific family 4	15	48	278011	445777	0.50108	0.019105
PF12351	Fig1	-	Ca2+ regulator and membrane fusion protein Fig1	16	57	278010	445768	0.450086	0.00361897
PF12511	DUF3716	Family	Protein of unknown function (DUF3716)	15	8	278011	445817	3.00674	0.0100111
PF12695	Abhydrolase_5	-	Alpha/beta hydrolase family	7	55	278019	445770	0.204071	2.77624e-06
PF12697	Abhydrolase_6	-	Alpha/beta hydrolase family	251	805	277775	445020	0.499535	6.23696e-24
PF12770	CHAT	-	CHAT domain	7	49	278019	445776	0.229058	2.54277e-05
PF12796	Ank_2	-	Ankyrin repeats (3 copies)	385	971	277641	444854	0.635296	1.00334e-14
PF12900	Pyridox_ox_2	-	Pyridoxamine 5'-phosphate oxidase	12	42	278014	445783	0.458132	0.0165982
PF12937	F-box-like	-	F-box-like	284	614	277742	445211	0.741437	2.73351e-05
PF13232	Complex1_LYR_1	-	Complex1_LYR-like	2	15	278024	445810	0.2138	0.024315
PF13343	SBP_bac_6	Family	Bacterial extracellular solute-binding protein	10	5	278016	445820	3.20715	0.0323466
PF13360	PQQ_2	Domain	PQQ-like domain	1	12	278025	445813	0.13361	0.022263
PF13365	Trypsin_2	Domain	Trypsin-like peptidase domain	2	23	278024	445802	0.139415	0.00141323
PF13374	TPR_10	-	Tetratricopeptide repeat	9	85	278017	445740	0.169788	4.04299e-10
PF13401	AAA_22	Domain	AAA domain	8	34	278018	445791	0.377288	0.0103903
PF13405	EF-hand_6	-	EF-hand domain	6	28	278020	445797	0.343604	0.0128517
PF13414	TPR_11	-	TPR repeat	15	46	278011	445779	0.522868	0.0255878
PF13417	GST_N_3	-	Glutathione S-transferase, N-terminal domain	94	207	277932	445618	0.728085	0.0107259
PF13419	HAD_2	-	Haloacid dehalogenase-like hydrolase	114	245	277912	445580	0.746032	0.00917613
PF13420	Acetyltransf_4	Domain	Acetyltransferase (GNAT) domain	1	13	278025	445812	0.123334	0.0136725
PF13424	TPR_12	Repeat	Tetratricopeptide repeat	59	261	277967	445564	0.362353	1.30391e-14
PF13460	NAD_binding_10	-	NAD(P)H-binding	96	308	277930	445517	0.499633	4.49419e-10
PF13465	zf-H2C2_2	-	Zinc-finger double domain	14	77	278012	445748	0.291518	2.29307e-06
PF13472	Lipase_GDSL_2	-	GDSL-like Lipase/Acylhydrolase family	89	226	277937	445599	0.631364	0.000198411
PF13489	Methyltransf_23	-	Methyltransferase domain	269	526	277757	445299	0.819909	0.0077412
PF13508	Acetyltransf_7	-	Acetyltransferase (GNAT) domain	23	63	278003	445762	0.585385	0.0265492
PF13520	AA_permease_2	-	Amino acid permease	299	716	277727	445109	0.669279	2.5673e-09
PF13535	ATP-grasp_4	-	ATP-grasp domain	1	11	278025	445814	0.145753	0.0365874
PF13561	adh_short_C2	-	Enoyl-(Acyl carrier protein) reductase	606	1213	277420	444612	0.800691	7.02749e-06
PF13577	SnoaL_4	-	SnoaL-like domain	31	82	277995	445743	0.606172	0.0156664
PF13602	ADH_zinc_N_2	-	Zinc-binding dehydrogenase	43	100	277983	445725	0.689474	0.0475704
PF13634	Nucleoporin_FG	-	Nucleoporin FG repeat region	11	36	278015	445789	0.489951	0.0358182
PF13639	zf-RING_2	-	Ring finger domain	233	692	277793	445133	0.539535	2.28046e-17
PF13714	PEP_mutase	-	Phosphoenolpyruvate phosphomutase	19	58	278007	445767	0.525266	0.0135501
PF13738	Pyr_redox_3	-	Pyridine nucleotide-disulphide oxidoreductase	54	223	277972	445602	0.388184	1.38463e-11
PF13826	DUF4188	-	Domain of unknown function (DUF4188)	7	31	278019	445794	0.362076	0.0116048
PF13843	DDE_Tnp_1_7	Domain	Transposase IS4	1	22	278025	445803	0.072883	0.000338257
PF13847	Methyltransf_31	-	Methyltransferase domain	43	126	277983	445699	0.54717	0.000468297
PF13893	RRM_5	-	RNA recognition motif. (a.k.a. RRM, RBD, or RNP domain)	2	15	278024	445810	0.2138	0.024315
PF13894	zf-C2H2_4	-	C2H2-type zinc finger	11	57	278015	445768	0.309429	8.81412e-05
PF13964	Kelch_6	Repeat	Kelch motif	4	21	278022	445804	0.305428	0.0227012
PF14033	DUF4246	-	Protein of unknown function (DUF4246)	11	40	278015	445785	0.440952	0.0138582
PF14087	DUF4267	-	Domain of unknown function (DUF4267)	16	63	278010	445762	0.407215	0.000711458
PF14124	DUF4291	-	Domain of unknown function (DUF4291)	1	13	278025	445812	0.123334	0.0136725
PF14273	DUF4360	-	Domain of unknown function (DUF4360)	18	85	278008	445740	0.339532	5.93594e-06
PF14388	DUF4419	-	Domain of unknown function (DUF4419)	4	32	278022	445793	0.200438	0.000447435
PF14420	Clr5	-	Clr5 domain	25	114	278001	445711	0.351597	2.75897e-07
PF14441	OTT_1508_deam	Family	OTT_1508-like deaminase	14	63	278012	445762	0.356312	0.000154071
PF14479	HeLo	-	Prion-inhibition and propagation	35	105	277991	445720	0.534455	0.000918648
PF14610	Psg1	-	Ykl077w/Psg1 (Pma1 Stabilization in Golgi)	2	14	278024	445811	0.229072	0.0384004
PF14856	Hce2	Family	Pathogen effector; putative necrosis-inducing factor	17	12	278009	445813	2.27178	0.0341794
PF15227	zf-C3HC4_4	Domain	zinc finger of C3HC4-type, RING	6	1	278020	445824	9.62031	0.0150759
PF16335	DUF4965	Family	Domain of unknown function (DUF4965)	22	15	278004	445810	2.35198	0.0107075
PF16541	AltA1	Domain	Alternaria alternata allergen 1	25	11	278001	445814	3.6446	0.000211783
PF16670	PI-PLC-C1	Domain	Phosphoinositide phospholipase C, Ca2+-dependent	11	6	278015	445819	2.93989	0.0424472
PF16862	Glyco_hydro_79C	Domain	Glycosyl hydrolase family 79 C-terminal beta domain	41	42	277985	445783	1.56538	0.0424498
PF17107	SesA	Family	N-terminal domain on NACHT_NTPase and P-loop NTPases	12	42	278014	445783	0.458132	0.0165982
PF17111	Helo_like_N	Family	Fungal N-terminal domain of STAND proteins	21	97	278005	445728	0.347111	1.58887e-06
PF17667	Pkinase_fungal	Domain	Fungal protein kinase	8	42	278018	445783	0.305418	0.000731488
PF17921	Integrase_H2C2	Domain	Integrase zinc binding domain	21	3	278005	445822	11.2248	9.66238e-07
PF18566	Ldi	Domain	Linalool dehydratase/isomerase	2	20	278024	445805	0.160321	0.00360171

## Sheet: sapro-go
GO	Name	NameSpace	A	B	C	D	ratio	pvalue
GO:0000107	imidazoleglycerol-phosphate synthase activity	molecular_function	84	147	1041696	1303157	0.714856	0.014203
GO:0000155	phosphorelay sensor kinase activity	molecular_function	796	1194	1040984	1302110	0.833897	7.06484e-05
GO:0000156	phosphorelay response regulator activity	molecular_function	804	1198	1040976	1302106	0.83947	0.000118613
GO:0000160	phosphorelay signal transduction system	biological_process	866	1286	1040914	1302018	0.842324	9.29689e-05
GO:0000166	nucleotide binding	molecular_function	7005	8369	1034775	1294935	1.04748	0.00437321
GO:0000252	C-3 sterol dehydrogenase (C-4 sterol decarboxylase) activity	molecular_function	1187	1369	1040593	1301935	1.08481	0.0402642
GO:0000257	nitrilase activity	molecular_function	128	232	1041652	1303072	0.69019	0.000674607
GO:0000907	sulfonate dioxygenase activity	molecular_function	123	90	1041657	1303214	1.70981	0.000105083
GO:0001584	obsolete rhodopsin-like receptor activity	molecular_function	314	468	1041466	1302836	0.839322	0.0174754
GO:0001758	retinal dehydrogenase activity	molecular_function	55	40	1041725	1303264	1.72018	0.00958951
GO:0003700	DNA-binding transcription factor activity	molecular_function	11120	12871	1030660	1290433	1.08171	1.65965e-09
GO:0003721	telomerase RNA reverse transcriptase activity	molecular_function	4	18	1041776	1303286	0.278011	0.0164763
GO:0003796	lysozyme activity	molecular_function	48	25	1041732	1303279	2.40206	0.000340875
GO:0003824	catalytic activity	molecular_function	35179	43396	1006601	1259908	1.01465	0.0465807
GO:0003854	3-beta-hydroxy-delta5-steroid dehydrogenase activity	molecular_function	187	166	1041593	1303138	1.40936	0.00129456
GO:0003939	L-iditol 2-dehydrogenase activity	molecular_function	204	306	1041576	1302998	0.833992	0.0449652
GO:0003950	NAD+ ADP-ribosyltransferase activity	molecular_function	314	321	1041466	1302983	1.22382	0.0118117
GO:0003960	NADPH:quinone reductase activity	molecular_function	803	875	1040977	1302429	1.14821	0.00507223
GO:0003964	RNA-directed DNA polymerase activity	molecular_function	5	75	1041775	1303229	0.0833884	4.23019e-14
GO:0003973	(S)-2-hydroxy-acid oxidase activity	molecular_function	82	142	1041698	1303162	0.722408	0.0186119
GO:0004043	L-aminoadipate-semialdehyde dehydrogenase activity	molecular_function	241	403	1041539	1302901	0.748081	0.000351309
GO:0004090	carbonyl reductase (NADPH) activity	molecular_function	495	709	1041285	1302595	0.873384	0.0218896
GO:0004154	dihydropterin oxidase activity	molecular_function	77	128	1041703	1303176	0.752559	0.0491849
GO:0004165	dodecenoyl-CoA delta-isomerase activity	molecular_function	56	43	1041724	1303261	1.62926	0.0195379
GO:0004182	obsolete carboxypeptidase A activity	molecular_function	339	551	1041441	1302753	0.769619	0.000135793
GO:0004196	obsolete saccharopepsin activity	molecular_function	80	70	1041700	1303234	1.42977	0.0323658
GO:0004219	obsolete pyroglutamyl-peptidase I activity	molecular_function	63	46	1041717	1303258	1.71339	0.00668121
GO:0004228	obsolete gelatinase A activity	molecular_function	6	1	1041774	1303303	7.50589	0.0496916
GO:0004229	obsolete gelatinase B activity	molecular_function	6	1	1041774	1303303	7.50589	0.0496916
GO:0004231	obsolete insulysin activity	molecular_function	37	24	1041743	1303280	1.92868	0.0137559
GO:0004247	obsolete saccharolysin activity	molecular_function	39	90	1041741	1303214	0.542103	0.00133106
GO:0004285	obsolete proprotein convertase 1 activity	molecular_function	1	12	1041779	1303292	0.104231	0.00915349
GO:0004316	3-oxoacyl-[acyl-carrier-protein] reductase (NADPH) activity	molecular_function	1096	1227	1040684	1302077	1.11759	0.00796795
GO:0004326	tetrahydrofolylpolyglutamate synthase activity	molecular_function	174	157	1041606	1303147	1.38655	0.0033142
GO:0004344	glucose dehydrogenase activity	molecular_function	373	386	1041407	1302918	1.20897	0.00945984
GO:0004402	histone acetyltransferase activity	molecular_function	1010	1382	1040770	1301922	0.91418	0.0306548
GO:0004519	endonuclease activity	molecular_function	488	731	1041292	1302573	0.835088	0.00202943
GO:0004553	hydrolase activity, hydrolyzing O-glycosyl compounds	molecular_function	4308	5860	1037472	1297444	0.919347	2.90294e-05
GO:0004558	alpha-1,4-glucosidase activity	molecular_function	282	414	1041498	1302890	0.852115	0.0393651
GO:0004567	beta-mannosidase activity	molecular_function	104	97	1041676	1303207	1.34134	0.0394743
GO:0004597	peptide-aspartate beta-dioxygenase activity	molecular_function	8	1	1041772	1303303	10.0082	0.0133188
GO:0004601	peroxidase activity	molecular_function	911	1362	1040869	1301942	0.836637	2.87877e-05
GO:0004672	protein kinase activity	molecular_function	6902	7544	1034878	1295760	1.14553	4.83176e-16
GO:0004673	protein histidine kinase activity	molecular_function	699	1047	1041081	1302257	0.835109	0.000225954
GO:0004674	protein serine/threonine kinase activity	molecular_function	5891	6503	1035889	1296801	1.13406	3.34563e-12
GO:0004682	obsolete protein kinase CK2 activity	molecular_function	781	832	1040999	1302472	1.17448	0.0013292
GO:0004713	protein tyrosine kinase activity	molecular_function	4248	4723	1037532	1298581	1.12573	2.4159e-08
GO:0004715	non-membrane spanning protein tyrosine kinase activity	molecular_function	16	6	1041764	1303298	3.33613	0.00918766
GO:0004735	pyrroline-5-carboxylate reductase activity	molecular_function	52	94	1041728	1303210	0.692048	0.0369988
GO:0004764	shikimate 3-dehydrogenase (NADP+) activity	molecular_function	120	208	1041660	1303096	0.72172	0.0045341
GO:0004803	transposase activity	molecular_function	2	21	1041778	1303283	0.119173	0.000446531
GO:0004871	obsolete signal transducer activity	molecular_function	1323	1867	1040457	1301437	0.88639	0.000800611
GO:0005199	structural constituent of cell wall	molecular_function	17	46	1041763	1303258	0.462338	0.00512384
GO:0005215	transporter activity	molecular_function	12126	15560	1029654	1287744	0.974642	0.0352943
GO:0005328	neurotransmitter:sodium symporter activity	molecular_function	21	53	1041759	1303251	0.49569	0.00672204
GO:0005351	carbohydrate:proton symporter activity	molecular_function	2379	3363	1039401	1299941	0.884744	4.76361e-06
GO:0005488	binding	molecular_function	22053	26342	1019727	1276962	1.04839	3.10573e-07
GO:0005515	protein binding	molecular_function	12952	15752	1028828	1287552	1.02903	0.016826
GO:0005524	ATP binding	molecular_function	23876	28591	1017904	1274713	1.0458	4.58035e-07
GO:0005618	cell wall	cellular_component	162	295	1041618	1303009	0.686962	0.000109233
GO:0005634	nucleus	cellular_component	20558	24912	1021222	1278392	1.03305	0.000644549
GO:0005783	endoplasmic reticulum	cellular_component	486	685	1041294	1302619	0.887565	0.0454683
GO:0005871	kinesin complex	cellular_component	179	153	1041601	1303151	1.46369	0.000596343
GO:0005887	integral component of plasma membrane	cellular_component	21	53	1041759	1303251	0.49569	0.00672204
GO:0005949	obsolete aminoadipate-semialdehyde dehydrogenase complex	cellular_component	229	380	1041551	1302924	0.753861	0.000701986
GO:0005975	carbohydrate metabolic process	biological_process	7130	9731	1034650	1293573	0.916047	2.04159e-08
GO:0006278	RNA-dependent DNA biosynthetic process	biological_process	5	70	1041775	1303234	0.0893432	7.0026e-13
GO:0006313	transposition, DNA-mediated	biological_process	5	23	1041775	1303281	0.271966	0.00406378
GO:0006314	intron homing	biological_process	12	88	1041768	1303216	0.170587	4.27584e-12
GO:0006355	regulation of transcription, DNA-templated	biological_process	13112	15554	1028668	1287750	1.05529	6.5086e-06
GO:0006468	protein phosphorylation	biological_process	7363	7981	1034417	1295323	1.15526	6.25181e-19
GO:0006629	lipid metabolic process	biological_process	1847	2156	1039933	1301148	1.07185	0.0291938
GO:0006694	steroid biosynthetic process	biological_process	187	166	1041593	1303138	1.40936	0.00129456
GO:0006807	nitrogen compound metabolic process	biological_process	720	1025	1041060	1302279	0.878709	0.00801585
GO:0006808	regulation of nitrogen utilization	biological_process	1087	1142	1040693	1302162	1.19098	3.83519e-05
GO:0006835	dicarboxylic acid transport	biological_process	15	37	1041765	1303267	0.507176	0.0253485
GO:0006836	neurotransmitter transport	biological_process	21	53	1041759	1303251	0.49569	0.00672204
GO:0006952	defense response	biological_process	197	116	1041583	1303188	2.12483	5.53496e-11
GO:0007160	cell-matrix adhesion	biological_process	3	17	1041777	1303287	0.220771	0.011244
GO:0007165	signal transduction	biological_process	2709	3629	1039071	1299675	0.933693	0.00701645
GO:0007229	integrin-mediated signaling pathway	biological_process	3	16	1041777	1303288	0.23457	0.011177
GO:0007596	blood coagulation	biological_process	3	29	1041777	1303275	0.129434	2.35236e-05
GO:0008061	chitin binding	molecular_function	636	647	1041144	1302657	1.2299	0.000229469
GO:0008092	cytoskeletal protein binding	molecular_function	2	12	1041778	1303292	0.208507	0.0290471
GO:0008094	DNA-dependent ATPase activity	molecular_function	1967	2634	1039813	1300670	0.9341	0.0230757
GO:0008115	sarcosine oxidase activity	molecular_function	131	230	1041649	1303074	0.712511	0.00208283
GO:0008116	prostaglandin-I synthase activity	molecular_function	20	11	1041760	1303293	2.27465	0.0293894
GO:0008123	cholesterol 7-alpha-monooxygenase activity	molecular_function	77	58	1041703	1303246	1.66088	0.00409143
GO:0008131	primary amine oxidase activity	molecular_function	252	378	1041528	1302926	0.833984	0.0273563
GO:0008137	NADH dehydrogenase (ubiquinone) activity	molecular_function	379	543	1041401	1302761	0.873158	0.0431932
GO:0008171	O-methyltransferase activity	molecular_function	1123	1294	1040657	1302010	1.08581	0.0447467
GO:0008186	RNA-dependent ATPase activity	molecular_function	1838	2480	1039942	1300824	0.927031	0.0141822
GO:0008270	zinc ion binding	molecular_function	25712	30537	1016068	1272767	1.05468	5.28328e-10
GO:0008305	integrin complex	cellular_component	3	25	1041777	1303279	0.150122	0.000188079
GO:0008384	IkappaB kinase activity	molecular_function	6	1	1041774	1303303	7.50589	0.0496916
GO:0008422	beta-glucosidase activity	molecular_function	507	759	1041273	1302545	0.835593	0.00168455
GO:0008533	obsolete astacin activity	molecular_function	85	76	1041695	1303228	1.3992	0.0388704
GO:0008559	ATPase-coupled xenobiotic transmembrane transporter activity	molecular_function	89	73	1041691	1303231	1.52526	0.00886809
GO:0008643	carbohydrate transport	biological_process	2238	3168	1039542	1300136	0.88355	7.40081e-06
GO:0008678	2-deoxy-D-gluconate 3-dehydrogenase activity	molecular_function	310	322	1041470	1302982	1.20447	0.0202008
GO:0008720	D-lactate dehydrogenase activity	molecular_function	34	20	1041746	1303284	2.12682	0.0086358
GO:0008726	alkanesulfonate monooxygenase activity	molecular_function	15	5	1041765	1303299	3.75314	0.0066432
GO:0008733	L-arabinose isomerase activity	molecular_function	2065	2898	1039715	1300406	0.891246	6.21922e-05
GO:0008766	UDP-N-acetylmuramoylalanyl-D-glutamyl-2,6-diaminopimelate-D-alanyl-D-alanine ligase activity	molecular_function	1801	2113	1039979	1301191	1.06641	0.0459127
GO:0008800	beta-lactamase activity	molecular_function	529	575	1041251	1302729	1.15103	0.0196844
GO:0008806	carboxymethylenebutenolidase activity	molecular_function	77	67	1041703	1303237	1.43777	0.0356638
GO:0008812	choline dehydrogenase activity	molecular_function	806	1151	1040974	1302153	0.87597	0.00412815
GO:0008839	4-hydroxy-tetrahydrodipicolinate reductase	molecular_function	19	11	1041761	1303293	2.16092	0.0431453
GO:0008856	exodeoxyribonuclease X activity	molecular_function	8	28	1041772	1303276	0.357443	0.00701201
GO:0008891	glycolate oxidase activity	molecular_function	82	142	1041698	1303162	0.722408	0.0186119
GO:0008933	lytic transglycosylase activity	molecular_function	16	69	1041764	1303235	0.290091	9.34287e-07
GO:0008997	ribonuclease R activity	molecular_function	8	28	1041772	1303276	0.357443	0.00701201
GO:0008999	ribosomal-protein-alanine N-acetyltransferase activity	molecular_function	4	17	1041776	1303287	0.294366	0.0258455
GO:0009045	xylose isomerase activity	molecular_function	13	33	1041767	1303271	0.492833	0.0366
GO:0009073	aromatic amino acid family biosynthetic process	biological_process	396	571	1041384	1302733	0.867578	0.0301154
GO:0009089	lysine biosynthetic process via diaminopimelate	biological_process	19	11	1041761	1303293	2.16092	0.0431453
GO:0009103	lipopolysaccharide biosynthetic process	biological_process	74	59	1041706	1303245	1.56911	0.0111331
GO:0009116	nucleoside metabolic process	biological_process	342	496	1041438	1302808	0.862571	0.0369282
GO:0009253	peptidoglycan catabolic process	biological_process	52	26	1041728	1303278	2.50216	8.82382e-05
GO:0009310	amine catabolic process	biological_process	4	18	1041776	1303286	0.278011	0.0164763
GO:0009323	ribosomal-protein-alanine N-acetyltransferase complex	cellular_component	4	17	1041776	1303287	0.294366	0.0258455
GO:0009339	glycolate oxidase complex	cellular_component	82	142	1041698	1303162	0.722408	0.0186119
GO:0009405	pathogenesis	biological_process	104	88	1041676	1303216	1.47853	0.00713249
GO:0009815	1-aminocyclopropane-1-carboxylate oxidase activity	molecular_function	19	9	1041761	1303295	2.64111	0.0136453
GO:0015074	DNA integration	biological_process	16	129	1041764	1303175	0.155155	4.34789e-18
GO:0015205	nucleobase transmembrane transporter activity	molecular_function	372	552	1041408	1302752	0.843034	0.0107835
GO:0015412	ATPase-coupled molybdate transmembrane transporter activity	molecular_function	40	25	1041740	1303279	2.00167	0.00593445
GO:0015462	ATPase-coupled protein transmembrane transporter activity	molecular_function	1838	2480	1039942	1300824	0.927031	0.0141822
GO:0015520	tetracycline:proton antiporter activity	molecular_function	782	841	1040998	1302463	1.16339	0.00248944
GO:0015904	tetracycline transmembrane transport	biological_process	782	841	1040998	1302463	1.16339	0.00248944
GO:0015923	mannosidase activity	molecular_function	54	116	1041726	1303188	0.582361	0.000864322
GO:0015924	mannosyl-oligosaccharide mannosidase activity	molecular_function	16	69	1041764	1303235	0.290091	9.34287e-07
GO:0015925	galactosidase activity	molecular_function	16	69	1041764	1303235	0.290091	9.34287e-07
GO:0015926	glucosidase activity	molecular_function	99	193	1041681	1303111	0.64169	0.000312484
GO:0015927	trehalase activity	molecular_function	16	69	1041764	1303235	0.290091	9.34287e-07
GO:0015928	fucosidase activity	molecular_function	16	69	1041764	1303235	0.290091	9.34287e-07
GO:0015929	hexosaminidase activity	molecular_function	16	69	1041764	1303235	0.290091	9.34287e-07
GO:0015931	nucleobase-containing compound transport	biological_process	372	552	1041408	1302752	0.843034	0.0107835
GO:0015976	carbon utilization	biological_process	160	149	1041620	1303155	1.34344	0.00992958
GO:0016020	membrane	cellular_component	17331	22651	1024449	1280653	0.956476	1.23921e-05
GO:0016052	carbohydrate catabolic process	biological_process	280	277	1041500	1303027	1.26465	0.00629899
GO:0016160	amylase activity	molecular_function	16	69	1041764	1303235	0.290091	9.34287e-07
GO:0016207	4-coumarate-CoA ligase activity	molecular_function	496	549	1041284	1302755	1.13032	0.0497898
GO:0016210	naringenin-chalcone synthase activity	molecular_function	9	26	1041771	1303278	0.433054	0.0270982
GO:0016211	ammonia ligase activity	molecular_function	53	43	1041727	1303261	1.54198	0.0395137
GO:0016287	glycerone-phosphate O-acyltransferase activity	molecular_function	21	6	1041759	1303298	4.37886	0.000663213
GO:0016310	phosphorylation	biological_process	938	1354	1040842	1301950	0.866559	0.000762982
GO:0016564	obsolete transcription repressor activity	molecular_function	1086	1143	1040694	1302161	1.18884	4.61145e-05
GO:0016614	oxidoreductase activity, acting on CH-OH group of donors	molecular_function	1024	1442	1040756	1301862	0.888304	0.00373644
GO:0016616	oxidoreductase activity, acting on the CH-OH group of donors, NAD or NADP as acceptor	molecular_function	1134	1594	1040646	1301710	0.889912	0.00280141
GO:0016630	protochlorophyllide reductase activity	molecular_function	102	72	1041678	1303232	1.77235	0.000229113
GO:0016740	transferase activity	molecular_function	1045	1434	1040735	1301870	0.911553	0.0235103
GO:0016747	transferase activity, transferring acyl groups other than amino-acyl groups	molecular_function	96	168	1041684	1303136	0.714852	0.00916855
GO:0016758	transferase activity, transferring hexosyl groups	molecular_function	733	1076	1041047	1302228	0.852135	0.000841947
GO:0016772	transferase activity, transferring phosphorus-containing groups	molecular_function	856	1245	1040924	1302059	0.86004	0.000661698
GO:0016805	dipeptidase activity	molecular_function	9	27	1041771	1303277	0.417016	0.0190137
GO:0016810	hydrolase activity, acting on carbon-nitrogen (but not peptide) bonds	molecular_function	1235	1667	1040545	1301637	0.926726	0.0435172
GO:0016841	ammonia-lyase activity	molecular_function	50	36	1041730	1303268	1.73756	0.0122551
GO:0016846	carbon-sulfur lyase activity	molecular_function	553	538	1041227	1302766	1.28606	3.35369e-05
GO:0017000	antibiotic biosynthetic process	biological_process	140	127	1041640	1303177	1.37913	0.00957784
GO:0017088	obsolete X-Pro dipeptidyl-peptidase activity	molecular_function	93	161	1041687	1303143	0.722624	0.0136419
GO:0017111	nucleoside-triphosphatase activity	molecular_function	4393	5205	1037387	1298099	1.05607	0.00791906
GO:0017116	single-stranded DNA helicase activity	molecular_function	1838	2480	1039942	1300824	0.927031	0.0141822
GO:0017153	sodium:dicarboxylate symporter activity	molecular_function	15	37	1041765	1303267	0.507176	0.0253485
GO:0018071	NAD(P)-cysteine ADP-ribosyltransferase activity	molecular_function	79	141	1041701	1303163	0.700913	0.0119195
GO:0018106	peptidyl-histidine phosphorylation	biological_process	699	1044	1041081	1302260	0.83751	0.000270534
GO:0018110	histone arginine kinase activity	molecular_function	389	608	1041391	1302696	0.800342	0.000572146
GO:0018121	NAD(P)-asparagine ADP-ribosyltransferase activity	molecular_function	79	141	1041701	1303163	0.700913	0.0119195
GO:0018127	NAD(P)-serine ADP-ribosyltransferase activity	molecular_function	79	141	1041701	1303163	0.700913	0.0119195
GO:0018169	ribosomal S6-glutamic acid ligase activity	molecular_function	1801	2113	1039979	1301191	1.06641	0.0459127
GO:0018446	pinocarveol dehydrogenase activity	molecular_function	373	386	1041407	1302918	1.20897	0.00945984
GO:0018447	chloral hydrate dehydrogenase activity	molecular_function	373	386	1041407	1302918	1.20897	0.00945984
GO:0018448	hydroxymethylmethylsilanediol oxidase activity	molecular_function	373	386	1041407	1302918	1.20897	0.00945984
GO:0018449	1-phenylethanol dehydrogenase activity	molecular_function	373	386	1041407	1302918	1.20897	0.00945984
GO:0018450	myrtenol dehydrogenase activity	molecular_function	373	386	1041407	1302918	1.20897	0.00945984
GO:0018542	2,3-dihydroxy DDT 1,2-dioxygenase activity	molecular_function	9	25	1041771	1303279	0.450376	0.0383556
GO:0018555	phenanthrene dioxygenase activity	molecular_function	9	25	1041771	1303279	0.450376	0.0383556
GO:0018556	2,2',3-trihydroxybiphenyl dioxygenase activity	molecular_function	9	25	1041771	1303279	0.450376	0.0383556
GO:0018557	1,2-dihydroxyfluorene 1,1-alpha-dioxygenase activity	molecular_function	9	25	1041771	1303279	0.450376	0.0383556
GO:0018558	5,6-dihydroxy-3-methyl-2-oxo-1,2-dihydroquinoline dioxygenase activity	molecular_function	9	25	1041771	1303279	0.450376	0.0383556
GO:0018559	1,1-dichloro-2-(dihydroxy-4-chlorophenyl)-(4-chlorophenyl)ethene 1,2-dioxygenase activity	molecular_function	9	25	1041771	1303279	0.450376	0.0383556
GO:0018560	protocatechuate 3,4-dioxygenase type II activity	molecular_function	9	25	1041771	1303279	0.450376	0.0383556
GO:0018561	2'-aminobiphenyl-2,3-diol 1,2-dioxygenase activity	molecular_function	9	25	1041771	1303279	0.450376	0.0383556
GO:0018562	3,4-dihydroxyfluorene 4,4-alpha-dioxygenase activity	molecular_function	9	25	1041771	1303279	0.450376	0.0383556
GO:0018563	2,3-dihydroxy-ethylbenzene 1,2-dioxygenase activity	molecular_function	9	25	1041771	1303279	0.450376	0.0383556
GO:0018564	carbazole 1,9a-dioxygenase activity	molecular_function	9	25	1041771	1303279	0.450376	0.0383556
GO:0018565	dihydroxydibenzothiophene dioxygenase activity	molecular_function	9	25	1041771	1303279	0.450376	0.0383556
GO:0018566	1,2-dihydroxynaphthalene-6-sulfonate 1,8a-dioxygenase activity	molecular_function	9	25	1041771	1303279	0.450376	0.0383556
GO:0018567	styrene dioxygenase activity	molecular_function	9	25	1041771	1303279	0.450376	0.0383556
GO:0018568	3,4-dihydroxyphenanthrene dioxygenase activity	molecular_function	9	25	1041771	1303279	0.450376	0.0383556
GO:0018569	hydroquinone 1,2-dioxygenase activity	molecular_function	9	25	1041771	1303279	0.450376	0.0383556
GO:0018570	p-cumate 2,3-dioxygenase activity	molecular_function	9	25	1041771	1303279	0.450376	0.0383556
GO:0018571	2,3-dihydroxy-p-cumate dioxygenase activity	molecular_function	9	25	1041771	1303279	0.450376	0.0383556
GO:0018572	3,5-dichlorocatechol 1,2-dioxygenase activity	molecular_function	9	25	1041771	1303279	0.450376	0.0383556
GO:0018573	2-aminophenol 1,6-dioxygenase activity	molecular_function	9	25	1041771	1303279	0.450376	0.0383556
GO:0018574	2,6-dichloro-p-hydroquinone 1,2-dioxygenase activity	molecular_function	9	25	1041771	1303279	0.450376	0.0383556
GO:0018575	chlorocatechol 1,2-dioxygenase activity	molecular_function	9	25	1041771	1303279	0.450376	0.0383556
GO:0018585	fluorene oxygenase activity	molecular_function	789	1092	1040991	1302212	0.903805	0.0308729
GO:0018586	mono-butyltin dioxygenase activity	molecular_function	789	1092	1040991	1302212	0.903805	0.0308729
GO:0018587	obsolete limonene 8-monooxygenase activity	molecular_function	789	1092	1040991	1302212	0.903805	0.0308729
GO:0018588	tri-n-butyltin dioxygenase activity	molecular_function	789	1092	1040991	1302212	0.903805	0.0308729
GO:0018589	di-n-butyltin dioxygenase activity	molecular_function	789	1092	1040991	1302212	0.903805	0.0308729
GO:0018590	methylsilanetriol hydroxylase activity	molecular_function	789	1092	1040991	1302212	0.903805	0.0308729
GO:0018591	methyl tertiary butyl ether 3-monooxygenase activity	molecular_function	789	1092	1040991	1302212	0.903805	0.0308729
GO:0018592	4-nitrocatechol 4-monooxygenase activity	molecular_function	789	1092	1040991	1302212	0.903805	0.0308729
GO:0018593	4-chlorophenoxyacetate monooxygenase activity	molecular_function	789	1092	1040991	1302212	0.903805	0.0308729
GO:0018594	tert-butanol 2-monooxygenase activity	molecular_function	789	1092	1040991	1302212	0.903805	0.0308729
GO:0018595	alpha-pinene monooxygenase activity	molecular_function	789	1092	1040991	1302212	0.903805	0.0308729
GO:0018596	dimethylsilanediol hydroxylase activity	molecular_function	789	1092	1040991	1302212	0.903805	0.0308729
GO:0018597	ammonia monooxygenase activity	molecular_function	789	1092	1040991	1302212	0.903805	0.0308729
GO:0018598	hydroxymethylsilanetriol oxidase activity	molecular_function	789	1092	1040991	1302212	0.903805	0.0308729
GO:0018599	2-hydroxyisobutyrate 3-monooxygenase activity	molecular_function	789	1092	1040991	1302212	0.903805	0.0308729
GO:0018600	alpha-pinene dehydrogenase activity	molecular_function	789	1092	1040991	1302212	0.903805	0.0308729
GO:0018602	2,4-dichlorophenoxyacetate alpha-ketoglutarate dioxygenase activity	molecular_function	123	90	1041657	1303214	1.70981	0.000105083
GO:0018664	benzoate 4-monooxygenase activity	molecular_function	104	91	1041676	1303213	1.42978	0.0140997
GO:0018667	cyclohexanone monooxygenase activity	molecular_function	418	420	1041362	1302884	1.24517	0.0015483
GO:0019114	catechol dioxygenase activity	molecular_function	9	25	1041771	1303279	0.450376	0.0383556
GO:0019116	hydroxy-nicotine oxidase activity	molecular_function	77	128	1041703	1303176	0.752559	0.0491849
GO:0019117	dihydroxyfluorene dioxygenase activity	molecular_function	9	25	1041771	1303279	0.450376	0.0383556
GO:0019131	obsolete tripeptidyl-peptidase I activity	molecular_function	173	281	1041607	1303023	0.770173	0.00704559
GO:0019295	coenzyme M biosynthetic process	biological_process	12	5	1041768	1303299	3.00251	0.0476006
GO:0019798	procollagen-proline dioxygenase activity	molecular_function	197	157	1041583	1303147	1.56986	2.80721e-05
GO:0019836	hemolysis by symbiont of host erythrocytes	biological_process	1	10	1041779	1303294	0.125126	0.0287088
GO:0019898	extrinsic component of membrane	cellular_component	2	12	1041778	1303292	0.208507	0.0290471
GO:0030259	lipid glycosylation	biological_process	197	303	1041583	1303001	0.813345	0.0243957
GO:0030570	pectate lyase activity	molecular_function	126	227	1041654	1303077	0.694372	0.0010568
GO:0030582	reproductive fruiting body development	biological_process	1	10	1041779	1303294	0.125126	0.0287088
GO:0030655	beta-lactam antibiotic catabolic process	biological_process	518	553	1041262	1302751	1.17194	0.00976553
GO:0030785	[ribulose-bisphosphate carboxylase]-lysine N-methyltransferase activity	molecular_function	25	14	1041755	1303290	2.23404	0.0153158
GO:0030791	arsenite methyltransferase activity	molecular_function	22	13	1041758	1303291	2.11718	0.0396961
GO:0031177	phosphopantetheine binding	molecular_function	1189	1618	1040591	1301686	0.919219	0.0274958
GO:0032259	methylation	biological_process	510	725	1041270	1302579	0.879997	0.0274116
GO:0032440	2-alkenal reductase [NAD(P)+] activity	molecular_function	77	223	1041703	1303081	0.431938	2.10329e-11
GO:0033783	25-hydroxycholesterol 7alpha-hydroxylase activity	molecular_function	15	5	1041765	1303299	3.75314	0.0066432
GO:0042469	versicolorin reductase activity	molecular_function	373	386	1041407	1302918	1.20897	0.00945984
GO:0042624	obsolete ATPase activity, uncoupled	molecular_function	1838	2480	1039942	1300824	0.927031	0.0141822
GO:0042625	ATPase-coupled ion transmembrane transporter activity	molecular_function	1838	2480	1039942	1300824	0.927031	0.0141822
GO:0042742	defense response to bacterium	biological_process	9	26	1041771	1303278	0.433054	0.0270982
GO:0042773	ATP synthesis coupled electron transport	biological_process	47	92	1041733	1303212	0.639101	0.0130725
GO:0043169	cation binding	molecular_function	294	448	1041486	1302856	0.820942	0.00868061
GO:0043365	[formate-C-acetyltransferase]-activating enzyme activity	molecular_function	41	28	1041739	1303276	1.83188	0.0149049
GO:0043734	DNA-N1-methyladenine dioxygenase activity	molecular_function	123	90	1041657	1303214	1.70981	0.000105083
GO:0043773	coenzyme F420-0 gamma-glutamyl ligase activity	molecular_function	1801	2113	1039979	1301191	1.06641	0.0459127
GO:0043774	coenzyme F420-2 alpha-glutamyl ligase activity	molecular_function	1801	2113	1039979	1301191	1.06641	0.0459127
GO:0043823	spheroidene monooxygenase activity	molecular_function	789	1092	1040991	1302212	0.903805	0.0308729
GO:0043867	7-cyano-7-deazaguanine tRNA-ribosyltransferase activity	molecular_function	79	141	1041701	1303163	0.700913	0.0119195
GO:0043892	methylglyoxal reductase (NADPH-dependent) activity	molecular_function	36	17	1041744	1303287	2.64932	0.000754536
GO:0044237	cellular metabolic process	biological_process	1382	1541	1040398	1301763	1.12211	0.00198601
GO:0045551	cinnamyl-alcohol dehydrogenase activity	molecular_function	228	230	1041552	1303074	1.2402	0.0238885
GO:0045703	ketoreductase activity	molecular_function	373	386	1041407	1302918	1.20897	0.00945984
GO:0046677	response to antibiotic	biological_process	1312	1401	1040468	1301903	1.17178	3.80966e-05
GO:0046820	4-amino-4-deoxychorismate synthase activity	molecular_function	2	12	1041778	1303292	0.208507	0.0290471
GO:0047012	sterol-4-alpha-carboxylate 3-dehydrogenase (decarboxylating) activity	molecular_function	182	160	1041598	1303144	1.42311	0.00129089
GO:0047074	4-hydroxycatechol 1,2-dioxygenase activity	molecular_function	9	25	1041771	1303279	0.450376	0.0383556
GO:0047145	demethylsterigmatocystin 6-O-methyltransferase activity	molecular_function	31	17	1041749	1303287	2.28135	0.00555731
GO:0047172	shikimate O-hydroxycinnamoyltransferase activity	molecular_function	11	3	1041769	1303301	4.58751	0.0134545
GO:0047501	(+)-neomenthol dehydrogenase activity	molecular_function	27	11	1041753	1303293	3.07078	0.00153813
GO:0047560	3-dehydrosphinganine reductase activity	molecular_function	31	18	1041749	1303286	2.15461	0.00928282
GO:0047749	cholestanetriol 26-monooxygenase activity	molecular_function	3	16	1041777	1303288	0.23457	0.011177
GO:0047865	dimethylglycine dehydrogenase activity	molecular_function	11	32	1041769	1303272	0.430046	0.0136284
GO:0048037	obsolete cofactor binding	molecular_function	1523	2241	1040257	1301063	0.849994	9.10803e-07
GO:0050236	pyridoxine:NADP 4-dehydrogenase activity	molecular_function	166	163	1041614	1303141	1.2741	0.0303572
GO:0050369	[tyrosine 3-monooxygenase] kinase activity	molecular_function	10	3	1041770	1303301	4.17015	0.0238495
GO:0050501	hyaluronan synthase activity	molecular_function	7	26	1041773	1303278	0.336824	0.00784971
GO:0050525	cutinase activity	molecular_function	168	285	1041612	1303019	0.737411	0.00177444
GO:0050614	delta24-sterol reductase activity	molecular_function	17	9	1041763	1303295	2.3631	0.0463228
GO:0050662	obsolete coenzyme binding	molecular_function	1187	1341	1040593	1301963	1.10749	0.0109728
GO:0050832	defense response to fungus	biological_process	8	26	1041772	1303278	0.384938	0.0151286
GO:0051015	actin filament binding	molecular_function	27	17	1041753	1303287	1.98694	0.0324978
GO:0051438	regulation of ubiquitin-protein transferase activity	biological_process	1521	1767	1040259	1301537	1.07698	0.0350746
GO:0051440	obsolete regulation of ubiquitin-protein ligase activity involved in meiotic cell cycle	biological_process	1521	1767	1040259	1301537	1.07698	0.0350746
GO:0051443	positive regulation of ubiquitin-protein transferase activity	biological_process	1521	1767	1040259	1301537	1.07698	0.0350746
GO:0051444	negative regulation of ubiquitin-protein transferase activity	biological_process	1521	1767	1040259	1301537	1.07698	0.0350746
GO:0051699	proline oxidase activity	molecular_function	77	128	1041703	1303176	0.752559	0.0491849
GO:0051700	fructosyl-amino acid oxidase activity	molecular_function	77	128	1041703	1303176	0.752559	0.0491849

## Sheet: patho-go
GO	Name	NameSpace	A	B	C	D	ratio	pvalue
GO:0000107	imidazoleglycerol-phosphate synthase activity	molecular_function	106	125	854636	1490217	1.47859	0.00325362
GO:0000150	recombinase activity	molecular_function	20	18	854722	1490324	1.93743	0.0433732
GO:0000156	phosphorelay response regulator activity	molecular_function	778	1224	853964	1489118	1.10837	0.0257364
GO:0000160	phosphorelay signal transduction system	biological_process	835	1317	853907	1489025	1.10558	0.0236457
GO:0000257	nitrilase activity	molecular_function	154	206	854588	1490136	1.30351	0.0136804
GO:0000907	sulfonate dioxygenase activity	molecular_function	45	168	854697	1490174	0.467013	1.54882e-06
GO:0001584	obsolete rhodopsin-like receptor activity	molecular_function	313	469	854429	1489873	1.1637	0.0409148
GO:0003676	nucleic acid binding	molecular_function	11705	21160	843037	1469182	0.964015	0.00156343
GO:0003690	double-stranded DNA binding	molecular_function	8	2	854734	1490340	6.97451	0.00642359
GO:0003700	DNA-binding transcription factor activity	molecular_function	8193	15798	846549	1474544	0.903318	8.3571e-14
GO:0003777	microtubule motor activity	molecular_function	482	955	854260	1489387	0.879941	0.0228505
GO:0003796	lysozyme activity	molecular_function	12	61	854730	1490281	0.342999	0.000225167
GO:0003824	catalytic activity	molecular_function	29035	49540	825707	1440802	1.0227	0.00286396
GO:0003854	3-beta-hydroxy-delta5-steroid dehydrogenase activity	molecular_function	109	244	854633	1490098	0.778871	0.0309371
GO:0003877	ATP adenylyltransferase activity	molecular_function	25	74	854717	1490268	0.589048	0.0213492
GO:0003941	L-serine ammonia-lyase activity	molecular_function	21	18	854721	1490324	2.03429	0.0298255
GO:0003950	NAD+ ADP-ribosyltransferase activity	molecular_function	193	442	854549	1489900	0.761299	0.0014805
GO:0003960	NADPH:quinone reductase activity	molecular_function	541	1137	854201	1489205	0.829554	0.000313365
GO:0003964	RNA-directed DNA polymerase activity	molecular_function	62	18	854680	1490324	6.00613	8.90408e-14
GO:0003996	acyl-CoA ligase activity	molecular_function	43	111	854699	1490231	0.675439	0.0293164
GO:0004019	adenylosuccinate synthase activity	molecular_function	34	135	854708	1490207	0.439112	6.1236e-06
GO:0004026	alcohol O-acetyltransferase activity	molecular_function	2	15	854740	1490327	0.232484	0.0417083
GO:0004043	L-aminoadipate-semialdehyde dehydrogenase activity	molecular_function	290	354	854452	1489988	1.42848	7.78717e-06
GO:0004131	cytosine deaminase activity	molecular_function	29	78	854713	1490264	0.648256	0.0448636
GO:0004148	dihydrolipoyl dehydrogenase activity	molecular_function	41	109	854701	1490233	0.655839	0.0217396
GO:0004165	dodecenoyl-CoA delta-isomerase activity	molecular_function	24	75	854718	1490267	0.557945	0.0119094
GO:0004179	obsolete membrane alanyl aminopeptidase activity	molecular_function	7	2	854735	1490340	6.10268	0.0143198
GO:0004182	obsolete carboxypeptidase A activity	molecular_function	383	507	854359	1489835	1.31728	5.25076e-05
GO:0004188	obsolete serine-type Pro-X carboxypeptidase activity	molecular_function	40	24	854702	1490318	2.90612	3.75377e-05
GO:0004196	obsolete saccharopepsin activity	molecular_function	42	108	854700	1490234	0.678057	0.0337176
GO:0004219	obsolete pyroglutamyl-peptidase I activity	molecular_function	25	84	854717	1490258	0.51892	0.00278374
GO:0004222	metalloendopeptidase activity	molecular_function	603	948	854139	1489394	1.10915	0.0478028
GO:0004231	obsolete insulysin activity	molecular_function	10	51	854732	1490291	0.341879	0.000777844
GO:0004247	obsolete saccharolysin activity	molecular_function	63	66	854679	1490276	1.66433	0.00441095
GO:0004285	obsolete proprotein convertase 1 activity	molecular_function	10	3	854732	1490339	5.81209	0.00631829
GO:0004291	obsolete subtilisin activity	molecular_function	6	2	854736	1490340	5.23085	0.0311697
GO:0004301	epoxide hydrolase activity	molecular_function	406	581	854336	1489761	1.21852	0.00259459
GO:0004316	3-oxoacyl-[acyl-carrier-protein] reductase (NADPH) activity	molecular_function	800	1523	853942	1488819	0.915797	0.0448867
GO:0004318	enoyl-[acyl-carrier-protein] reductase (NADH) activity	molecular_function	3	18	854739	1490324	0.290601	0.0400406
GO:0004326	tetrahydrofolylpolyglutamate synthase activity	molecular_function	76	255	854666	1490087	0.519624	1.67589e-07
GO:0004344	glucose dehydrogenase activity	molecular_function	237	522	854505	1489820	0.791566	0.00286108
GO:0004402	histone acetyltransferase activity	molecular_function	932	1460	853810	1488882	1.11317	0.0114201
GO:0004497	monooxygenase activity	molecular_function	5146	8406	849596	1481936	1.06782	0.000226374
GO:0004498	calcidiol 1-monooxygenase activity	molecular_function	13	8	854729	1490334	2.83341	0.0216257
GO:0004503	monophenol monooxygenase activity	molecular_function	32	87	854710	1490255	0.641317	0.0356478
GO:0004519	endonuclease activity	molecular_function	503	716	854239	1489626	1.22503	0.00055015
GO:0004523	RNA-DNA hybrid ribonuclease activity	molecular_function	191	259	854551	1490083	1.28587	0.00936293
GO:0004553	hydrolase activity, hydrolyzing O-glycosyl compounds	molecular_function	3856	6312	850886	1484030	1.06547	0.00201946
GO:0004561	alpha-N-acetylglucosaminidase activity	molecular_function	5	25	854737	1490317	0.348721	0.0231435
GO:0004601	peroxidase activity	molecular_function	948	1325	853794	1489017	1.24776	2.60204e-07
GO:0004656	procollagen-proline 4-dioxygenase activity	molecular_function	39	102	854703	1490240	0.666662	0.0353144
GO:0004666	prostaglandin-endoperoxide synthase activity	molecular_function	4	23	854738	1490319	0.303235	0.025708
GO:0004668	protein-arginine deiminase activity	molecular_function	14	4	854728	1490338	6.10272	0.000712588
GO:0004672	protein kinase activity	molecular_function	4765	9681	849977	1480661	0.857394	2.44141e-18
GO:0004674	protein serine/threonine kinase activity	molecular_function	4166	8228	850576	1482114	0.882238	3.90654e-11
GO:0004675	transmembrane receptor protein serine/threonine kinase activity	molecular_function	1293	2420	853449	1487922	0.9315	0.0405908
GO:0004676	3-phosphoinositide-dependent protein kinase activity	molecular_function	1293	2419	853449	1487923	0.931886	0.0405898
GO:0004677	DNA-dependent protein kinase activity	molecular_function	1293	2419	853449	1487923	0.931886	0.0405898
GO:0004679	AMP-activated protein kinase activity	molecular_function	1293	2419	853449	1487923	0.931886	0.0405898
GO:0004680	obsolete casein kinase activity	molecular_function	1293	2419	853449	1487923	0.931886	0.0405898
GO:0004681	obsolete casein kinase I activity	molecular_function	1293	2419	853449	1487923	0.931886	0.0405898
GO:0004682	obsolete protein kinase CK2 activity	molecular_function	456	1157	854286	1489185	0.687032	4.30468e-12
GO:0004690	cyclic nucleotide-dependent protein kinase activity	molecular_function	1293	2419	853449	1487923	0.931886	0.0405898
GO:0004693	cyclin-dependent protein serine/threonine kinase activity	molecular_function	352	704	854390	1489638	0.871738	0.0376071
GO:0004694	eukaryotic translation initiation factor 2alpha kinase activity	molecular_function	1293	2419	853449	1487923	0.931886	0.0405898
GO:0004698	calcium-dependent protein kinase C activity	molecular_function	1322	2473	853420	1487869	0.93198	0.0394762
GO:0004702	obsolete signal transducer, downstream of receptor, with serine/threonine kinase activity	molecular_function	1293	2419	853449	1487923	0.931886	0.0405898
GO:0004704	NF-kappaB-inducing kinase activity	molecular_function	1293	2419	853449	1487923	0.931886	0.0405898
GO:0004705	JUN kinase activity	molecular_function	1293	2419	853449	1487923	0.931886	0.0405898
GO:0004706	JUN kinase kinase kinase activity	molecular_function	1293	2419	853449	1487923	0.931886	0.0405898
GO:0004708	MAP kinase kinase activity	molecular_function	1293	2419	853449	1487923	0.931886	0.0405898
GO:0004711	ribosomal protein S6 kinase activity	molecular_function	1293	2419	853449	1487923	0.931886	0.0405898
GO:0004713	protein tyrosine kinase activity	molecular_function	3088	5883	851654	1484459	0.914912	6.31363e-05
GO:0004719	protein-L-isoaspartate (D-aspartate) O-methyltransferase activity	molecular_function	42	106	854700	1490236	0.690852	0.0490759
GO:0004764	shikimate 3-dehydrogenase (NADP+) activity	molecular_function	146	182	854596	1490160	1.39875	0.00281073
GO:0004767	sphingomyelin phosphodiesterase activity	molecular_function	66	80	854676	1490262	1.43846	0.0313929
GO:0004774	succinate-CoA ligase activity	molecular_function	43	111	854699	1490231	0.675439	0.0293164
GO:0004803	transposase activity	molecular_function	16	7	854726	1490335	3.98541	0.00170411
GO:0004838	L-tyrosine:2-oxoglutarate aminotransferase activity	molecular_function	3	18	854739	1490324	0.290601	0.0400406
GO:0004842	ubiquitin-protein transferase activity	molecular_function	1289	2674	853453	1487668	0.840289	2.3155e-07
GO:0005199	structural constituent of cell wall	molecular_function	40	23	854702	1490319	3.03247	1.74992e-05
GO:0005215	transporter activity	molecular_function	10330	17356	844412	1472986	1.0382	0.00273541
GO:0005328	neurotransmitter:sodium symporter activity	molecular_function	38	36	854704	1490306	1.84043	0.0106839
GO:0005351	carbohydrate:proton symporter activity	molecular_function	2177	3565	852565	1486777	1.06492	0.0211063
GO:0005506	iron ion binding	molecular_function	5919	9843	848823	1480499	1.04883	0.00396177
GO:0005524	ATP binding	molecular_function	18492	33975	836250	1456367	0.947888	6.5156e-09
GO:0005576	extracellular region	cellular_component	1169	1870	853573	1488472	1.09011	0.0214025
GO:0005618	cell wall	cellular_component	209	248	854533	1490094	1.46947	5.21823e-05
GO:0005622	intracellular anatomical structure	cellular_component	13570	24271	841172	1466071	0.974455	0.0165773
GO:0005634	nucleus	cellular_component	16014	29456	838728	1460886	0.946933	3.5765e-08
GO:0005871	kinesin complex	cellular_component	68	264	854674	1490078	0.44907	3.47044e-10
GO:0005887	integral component of plasma membrane	cellular_component	38	36	854704	1490306	1.84043	0.0106839
GO:0005949	obsolete aminoadipate-semialdehyde dehydrogenase complex	cellular_component	269	340	854473	1490002	1.37958	0.000103778
GO:0005975	carbohydrate metabolic process	biological_process	6376	10485	848366	1479857	1.06076	0.000227963
GO:0006118	obsolete electron transport	biological_process	12472	20706	842270	1469636	1.05098	1.3703e-05
GO:0006222	UMP biosynthetic process	biological_process	6	26	854736	1490316	0.40237	0.042526
GO:0006278	RNA-dependent DNA biosynthetic process	biological_process	59	16	854683	1490326	6.42994	1.73564e-13
GO:0006313	transposition, DNA-mediated	biological_process	17	11	854725	1490331	2.69472	0.0100645
GO:0006314	intron homing	biological_process	77	23	854665	1490319	5.83774	1.9146e-16
GO:0006355	regulation of transcription, DNA-templated	biological_process	9960	18706	844782	1471636	0.927536	1.49593e-09
GO:0006468	protein phosphorylation	biological_process	5045	10299	849697	1480043	0.853228	1.74103e-20
GO:0006487	protein N-linked glycosylation	biological_process	13	9	854729	1490333	2.51859	0.0432869
GO:0006508	proteolysis	biological_process	7038	11783	847704	1478559	1.04178	0.00695035
GO:0006629	lipid metabolic process	biological_process	1370	2633	853372	1487709	0.907077	0.00343687
GO:0006694	steroid biosynthetic process	biological_process	109	244	854633	1490098	0.778871	0.0309371
GO:0006796	phosphate-containing compound metabolic process	biological_process	296	443	854446	1489899	1.16508	0.0428015
GO:0006808	regulation of nitrogen utilization	biological_process	762	1467	853980	1488875	0.905587	0.0261892
GO:0006810	transport	biological_process	15044	25593	839698	1464749	1.02539	0.0158537
GO:0006836	neurotransmitter transport	biological_process	38	36	854704	1490306	1.84043	0.0106839
GO:0006865	amino acid transport	biological_process	1213	2312	853529	1488030	0.914665	0.0122645
GO:0006952	defense response	biological_process	54	259	854688	1490083	0.363495	9.69316e-14
GO:0007156	homophilic cell adhesion via plasma membrane adhesion molecules	biological_process	18	12	854724	1490330	2.61547	0.0121688
GO:0007160	cell-matrix adhesion	biological_process	13	7	854729	1490335	3.23818	0.0103234
GO:0007229	integrin-mediated signaling pathway	biological_process	12	7	854730	1490335	2.98909	0.0286364
GO:0007596	blood coagulation	biological_process	22	10	854720	1490332	3.83597	0.00029875
GO:0008061	chitin binding	molecular_function	428	855	854314	1489487	0.872747	0.0218842
GO:0008115	sarcosine oxidase activity	molecular_function	152	209	854590	1490133	1.26811	0.0285843
GO:0008116	prostaglandin-I synthase activity	molecular_function	5	26	854737	1490316	0.335308	0.0234007
GO:0008123	cholesterol 7-alpha-monooxygenase activity	molecular_function	35	100	854707	1490242	0.61025	0.0120016
GO:0008131	primary amine oxidase activity	molecular_function	260	370	854482	1489972	1.2253	0.0129533
GO:0008137	NADH dehydrogenase (ubiquinone) activity	molecular_function	366	556	854376	1489786	1.14783	0.0434221
GO:0008152	metabolic process	biological_process	30370	52065	824372	1438277	1.0177	0.0171557
GO:0008195	phosphatidate phosphatase activity	molecular_function	53	130	854689	1490212	0.710841	0.0379104
GO:0008236	serine-type peptidase activity	molecular_function	881	1366	853861	1488976	1.12467	0.00698412
GO:0008270	zinc ion binding	molecular_function	19789	36460	834953	1453882	0.945088	2.42116e-10
GO:0008299	isoprenoid biosynthetic process	biological_process	386	584	854356	1489758	1.15252	0.0326831
GO:0008305	integrin complex	cellular_component	18	10	854724	1490332	3.13855	0.00297969
GO:0008349	MAP kinase kinase kinase kinase activity	molecular_function	1293	2419	853449	1487923	0.931886	0.0405898
GO:0008386	cholesterol monooxygenase (side-chain-cleaving) activity	molecular_function	12	4	854730	1490338	5.23088	0.00266604
GO:0008422	beta-glucosidase activity	molecular_function	499	767	854243	1489575	1.13445	0.0306315
GO:0008473	ornithine cyclodeaminase activity	molecular_function	18	15	854724	1490327	2.0924	0.0447564
GO:0008488	gamma-glutamyl carboxylase activity	molecular_function	18	15	854724	1490327	2.0924	0.0447564
GO:0008533	obsolete astacin activity	molecular_function	39	122	854703	1490220	0.557366	0.00102361
GO:0008545	JUN kinase kinase activity	molecular_function	1293	2419	853449	1487923	0.931886	0.0405898
GO:0008559	ATPase-coupled xenobiotic transmembrane transporter activity	molecular_function	26	136	854716	1490206	0.333319	1.62404e-08
GO:0008568	microtubule-severing ATPase activity	molecular_function	28	92	854714	1490250	0.530651	0.00235225
GO:0008643	carbohydrate transport	biological_process	2040	3366	852702	1486976	1.05687	0.0492711
GO:0008659	(3R)-hydroxymyristoyl-[acyl-carrier-protein] dehydratase activity	molecular_function	13	9	854729	1490333	2.51859	0.0432869
GO:0008678	2-deoxy-D-gluconate 3-dehydrogenase activity	molecular_function	203	429	854539	1489913	0.825053	0.0255388
GO:0008679	2-hydroxy-3-oxopropionate reductase activity	molecular_function	6	1	854736	1490341	10.4602	0.0112845
GO:0008694	3-octaprenyl-4-hydroxybenzoate carboxy-lyase activity	molecular_function	18	15	854724	1490327	2.0924	0.0447564
GO:0008720	D-lactate dehydrogenase activity	molecular_function	9	45	854733	1490297	0.348718	0.00260358
GO:0008726	alkanesulfonate monooxygenase activity	molecular_function	2	18	854740	1490324	0.193761	0.017541
GO:0008800	beta-lactamase activity	molecular_function	361	743	854381	1489599	0.847122	0.00943113
GO:0008806	carboxymethylenebutenolidase activity	molecular_function	34	110	854708	1490232	0.538918	0.00127714
GO:0008810	cellulase activity	molecular_function	179	412	854563	1489930	0.757491	0.00178848
GO:0008812	choline dehydrogenase activity	molecular_function	775	1182	853967	1489160	1.14336	0.00414099
GO:0008856	exodeoxyribonuclease X activity	molecular_function	23	13	854719	1490329	3.08492	0.00140143
GO:0008933	lytic transglycosylase activity	molecular_function	65	20	854677	1490322	5.66708	8.5675e-14
GO:0008997	ribonuclease R activity	molecular_function	23	13	854719	1490329	3.08492	0.00140143
GO:0008999	ribosomal-protein-alanine N-acetyltransferase activity	molecular_function	13	8	854729	1490334	2.83341	0.0216257
GO:0009073	aromatic amino acid family biosynthetic process	biological_process	383	584	854359	1489758	1.14356	0.0449068
GO:0009103	lipopolysaccharide biosynthetic process	biological_process	36	97	854706	1490245	0.647101	0.0243241
GO:0009253	peptidoglycan catabolic process	biological_process	13	65	854729	1490277	0.348715	0.000213995
GO:0009323	ribosomal-protein-alanine N-acetyltransferase complex	cellular_component	13	8	854729	1490334	2.83341	0.0216257
GO:0009405	pathogenesis	biological_process	51	141	854691	1490201	0.630648	0.00428464
GO:0009815	1-aminocyclopropane-1-carboxylate oxidase activity	molecular_function	3	25	854739	1490317	0.20925	0.00487877
GO:0010301	xanthoxin dehydrogenase activity	molecular_function	3	30	854739	1490312	0.174335	0.000797225
GO:0015074	DNA integration	biological_process	111	34	854631	1490308	5.69298	1.40649e-22
GO:0015171	amino acid transmembrane transporter activity	molecular_function	1191	2281	853551	1488061	0.910276	0.00855866
GO:0015412	ATPase-coupled molybdate transmembrane transporter activity	molecular_function	9	56	854733	1490286	0.280217	8.11297e-05
GO:0015520	tetracycline:proton antiporter activity	molecular_function	532	1091	854210	1489251	0.850157	0.0021325
GO:0015904	tetracycline transmembrane transport	biological_process	532	1091	854210	1489251	0.850157	0.0021325
GO:0015923	mannosidase activity	molecular_function	95	75	854647	1490267	2.20875	3.6233e-07
GO:0015924	mannosyl-oligosaccharide mannosidase activity	molecular_function	65	20	854677	1490322	5.66708	8.5675e-14
GO:0015925	galactosidase activity	molecular_function	65	20	854677	1490322	5.66708	8.5675e-14
GO:0015926	glucosidase activity	molecular_function	146	146	854596	1490196	1.74366	2.48745e-06
GO:0015927	trehalase activity	molecular_function	65	20	854677	1490322	5.66708	8.5675e-14
GO:0015928	fucosidase activity	molecular_function	65	20	854677	1490322	5.66708	8.5675e-14
GO:0015929	hexosaminidase activity	molecular_function	65	20	854677	1490322	5.66708	8.5675e-14
GO:0015969	guanosine tetraphosphate metabolic process	biological_process	12	43	854730	1490299	0.486584	0.0247197
GO:0016020	membrane	cellular_component	14819	25163	839923	1465179	1.02734	0.00992823
GO:0016160	amylase activity	molecular_function	65	20	854677	1490322	5.66708	8.5675e-14
GO:0016222	procollagen-proline 4-dioxygenase complex	cellular_component	39	102	854703	1490240	0.666662	0.0353144
GO:0016564	obsolete transcription repressor activity	molecular_function	762	1467	853980	1488875	0.905587	0.0261892
GO:0016614	oxidoreductase activity, acting on CH-OH group of donors	molecular_function	973	1493	853769	1488849	1.13648	0.00208492
GO:0016616	oxidoreductase activity, acting on the CH-OH group of donors, NAD or NADP as acceptor	molecular_function	1072	1656	853670	1488686	1.12887	0.00217118
GO:0016630	protochlorophyllide reductase activity	molecular_function	36	138	854706	1490204	0.454834	8.63405e-06
GO:0016740	transferase activity	molecular_function	967	1512	853775	1488830	1.11526	0.00851561
GO:0016747	transferase activity, transferring acyl groups other than amino-acyl groups	molecular_function	117	147	854625	1490195	1.38778	0.00869879
GO:0016758	transferase activity, transferring hexosyl groups	molecular_function	712	1097	854030	1489245	1.13179	0.0110227
GO:0016805	dipeptidase activity	molecular_function	21	15	854721	1490327	2.44111	0.00869844
GO:0016810	hydrolase activity, acting on carbon-nitrogen (but not peptide) bonds	molecular_function	1125	1777	853617	1488565	1.104	0.00971083
GO:0016841	ammonia-lyase activity	molecular_function	20	66	854722	1490276	0.528358	0.00996264
GO:0016846	carbon-sulfur lyase activity	molecular_function	321	770	854421	1489572	0.726782	1.04055e-06
GO:0016847	1-aminocyclopropane-1-carboxylate synthase activity	molecular_function	100	235	854642	1490107	0.741934	0.012409
GO:0016874	ligase activity	molecular_function	655	982	854087	1489360	1.16312	0.00288082
GO:0017039	obsolete dipeptidyl-peptidase III activity	molecular_function	36	94	854706	1490248	0.667754	0.044531
GO:0017088	obsolete X-Pro dipeptidyl-peptidase activity	molecular_function	110	144	854632	1490198	1.33194	0.0264734
GO:0017111	nucleoside-triphosphatase activity	molecular_function	3404	6194	851338	1484148	0.958059	0.0457459
GO:0018025	calmodulin-lysine N-methyltransferase activity	molecular_function	1	12	854741	1490330	0.145287	0.0401245
GO:0018071	NAD(P)-cysteine ADP-ribosyltransferase activity	molecular_function	102	118	854640	1490224	1.50719	0.00256321
GO:0018101	protein citrullination	biological_process	14	4	854728	1490338	6.10272	0.000712588
GO:0018110	histone arginine kinase activity	molecular_function	399	598	854343	1489744	1.16345	0.021191
GO:0018121	NAD(P)-asparagine ADP-ribosyltransferase activity	molecular_function	102	118	854640	1490224	1.50719	0.00256321
GO:0018127	NAD(P)-serine ADP-ribosyltransferase activity	molecular_function	102	118	854640	1490224	1.50719	0.00256321
GO:0018128	obsolete peptidyl-serine cyclase activity	molecular_function	13	9	854729	1490333	2.51859	0.0432869
GO:0018135	obsolete peptidyl-cysteine cyclase activity	molecular_function	13	9	854729	1490333	2.51859	0.0432869
GO:0018446	pinocarveol dehydrogenase activity	molecular_function	237	522	854505	1489820	0.791566	0.00286108
GO:0018447	chloral hydrate dehydrogenase activity	molecular_function	237	522	854505	1489820	0.791566	0.00286108
GO:0018448	hydroxymethylmethylsilanediol oxidase activity	molecular_function	237	522	854505	1489820	0.791566	0.00286108
GO:0018449	1-phenylethanol dehydrogenase activity	molecular_function	237	522	854505	1489820	0.791566	0.00286108
GO:0018450	myrtenol dehydrogenase activity	molecular_function	237	522	854505	1489820	0.791566	0.00286108
GO:0018542	2,3-dihydroxy DDT 1,2-dioxygenase activity	molecular_function	20	14	854722	1490328	2.49093	0.0113142
GO:0018555	phenanthrene dioxygenase activity	molecular_function	20	14	854722	1490328	2.49093	0.0113142
GO:0018556	2,2',3-trihydroxybiphenyl dioxygenase activity	molecular_function	20	14	854722	1490328	2.49093	0.0113142
GO:0018557	1,2-dihydroxyfluorene 1,1-alpha-dioxygenase activity	molecular_function	20	14	854722	1490328	2.49093	0.0113142
GO:0018558	5,6-dihydroxy-3-methyl-2-oxo-1,2-dihydroquinoline dioxygenase activity	molecular_function	20	14	854722	1490328	2.49093	0.0113142
GO:0018559	1,1-dichloro-2-(dihydroxy-4-chlorophenyl)-(4-chlorophenyl)ethene 1,2-dioxygenase activity	molecular_function	20	14	854722	1490328	2.49093	0.0113142
GO:0018560	protocatechuate 3,4-dioxygenase type II activity	molecular_function	20	14	854722	1490328	2.49093	0.0113142
GO:0018561	2'-aminobiphenyl-2,3-diol 1,2-dioxygenase activity	molecular_function	20	14	854722	1490328	2.49093	0.0113142
GO:0018562	3,4-dihydroxyfluorene 4,4-alpha-dioxygenase activity	molecular_function	20	14	854722	1490328	2.49093	0.0113142
GO:0018563	2,3-dihydroxy-ethylbenzene 1,2-dioxygenase activity	molecular_function	20	14	854722	1490328	2.49093	0.0113142
GO:0018564	carbazole 1,9a-dioxygenase activity	molecular_function	20	14	854722	1490328	2.49093	0.0113142
GO:0018565	dihydroxydibenzothiophene dioxygenase activity	molecular_function	20	14	854722	1490328	2.49093	0.0113142
GO:0018566	1,2-dihydroxynaphthalene-6-sulfonate 1,8a-dioxygenase activity	molecular_function	20	14	854722	1490328	2.49093	0.0113142
GO:0018567	styrene dioxygenase activity	molecular_function	20	14	854722	1490328	2.49093	0.0113142
GO:0018568	3,4-dihydroxyphenanthrene dioxygenase activity	molecular_function	20	14	854722	1490328	2.49093	0.0113142
GO:0018569	hydroquinone 1,2-dioxygenase activity	molecular_function	20	14	854722	1490328	2.49093	0.0113142
GO:0018570	p-cumate 2,3-dioxygenase activity	molecular_function	20	14	854722	1490328	2.49093	0.0113142
GO:0018571	2,3-dihydroxy-p-cumate dioxygenase activity	molecular_function	20	14	854722	1490328	2.49093	0.0113142
GO:0018572	3,5-dichlorocatechol 1,2-dioxygenase activity	molecular_function	20	14	854722	1490328	2.49093	0.0113142
GO:0018573	2-aminophenol 1,6-dioxygenase activity	molecular_function	20	14	854722	1490328	2.49093	0.0113142
GO:0018574	2,6-dichloro-p-hydroquinone 1,2-dioxygenase activity	molecular_function	20	14	854722	1490328	2.49093	0.0113142
GO:0018575	chlorocatechol 1,2-dioxygenase activity	molecular_function	20	14	854722	1490328	2.49093	0.0113142
GO:0018585	fluorene oxygenase activity	molecular_function	765	1116	853977	1489226	1.19538	0.000166828
GO:0018586	mono-butyltin dioxygenase activity	molecular_function	765	1116	853977	1489226	1.19538	0.000166828
GO:0018587	obsolete limonene 8-monooxygenase activity	molecular_function	765	1116	853977	1489226	1.19538	0.000166828
GO:0018588	tri-n-butyltin dioxygenase activity	molecular_function	765	1116	853977	1489226	1.19538	0.000166828
GO:0018589	di-n-butyltin dioxygenase activity	molecular_function	765	1116	853977	1489226	1.19538	0.000166828
GO:0018590	methylsilanetriol hydroxylase activity	molecular_function	765	1116	853977	1489226	1.19538	0.000166828
GO:0018591	methyl tertiary butyl ether 3-monooxygenase activity	molecular_function	765	1116	853977	1489226	1.19538	0.000166828
GO:0018592	4-nitrocatechol 4-monooxygenase activity	molecular_function	765	1116	853977	1489226	1.19538	0.000166828
GO:0018593	4-chlorophenoxyacetate monooxygenase activity	molecular_function	765	1116	853977	1489226	1.19538	0.000166828
GO:0018594	tert-butanol 2-monooxygenase activity	molecular_function	765	1116	853977	1489226	1.19538	0.000166828
GO:0018595	alpha-pinene monooxygenase activity	molecular_function	765	1116	853977	1489226	1.19538	0.000166828
GO:0018596	dimethylsilanediol hydroxylase activity	molecular_function	765	1116	853977	1489226	1.19538	0.000166828
GO:0018597	ammonia monooxygenase activity	molecular_function	765	1116	853977	1489226	1.19538	0.000166828
GO:0018598	hydroxymethylsilanetriol oxidase activity	molecular_function	765	1116	853977	1489226	1.19538	0.000166828
GO:0018599	2-hydroxyisobutyrate 3-monooxygenase activity	molecular_function	765	1116	853977	1489226	1.19538	0.000166828
GO:0018600	alpha-pinene dehydrogenase activity	molecular_function	765	1116	853977	1489226	1.19538	0.000166828
GO:0018602	2,4-dichlorophenoxyacetate alpha-ketoglutarate dioxygenase activity	molecular_function	45	168	854697	1490174	0.467013	1.54882e-06
GO:0018664	benzoate 4-monooxygenase activity	molecular_function	30	165	854712	1490177	0.316998	1.15708e-10
GO:0018667	cyclohexanone monooxygenase activity	molecular_function	272	566	854470	1489776	0.837892	0.0161719
GO:0018791	2-hydroxy-3-carboxy-6-oxo-7-methylocta-2,4-dienoate decarboxylase activity	molecular_function	18	15	854724	1490327	2.0924	0.0447564
GO:0018792	bis(4-chlorophenyl)acetate decarboxylase activity	molecular_function	18	15	854724	1490327	2.0924	0.0447564
GO:0018793	3,5-dibromo-4-hydroxybenzoate decarboxylase activity	molecular_function	18	15	854724	1490327	2.0924	0.0447564
GO:0018794	2-hydroxyisobutyrate decarboxylase activity	molecular_function	18	15	854724	1490327	2.0924	0.0447564
GO:0018795	2-hydroxy-2-methyl-1,3-dicarbonate decarboxylase activity	molecular_function	18	15	854724	1490327	2.0924	0.0447564
GO:0018807	6-hydroxycyclohex-1-ene-1-carboxyl-CoA hydratase activity	molecular_function	13	9	854729	1490333	2.51859	0.0432869
GO:0018808	trans-4-(1'-hydroxynaphth-2'-yl)-2-oxobut-3-enoate hydratase-aldolase activity	molecular_function	13	9	854729	1490333	2.51859	0.0432869
GO:0018809	E-phenylitaconyl-CoA hydratase activity	molecular_function	13	9	854729	1490333	2.51859	0.0432869
GO:0018810	trans-4-[2-(3-hydroxy)-thionaphthenyl]-2-oxo-3-butenoate hydratase activity	molecular_function	13	9	854729	1490333	2.51859	0.0432869
GO:0018811	cyclohex-1-ene-1-carboxyl-CoA hydratase activity	molecular_function	13	9	854729	1490333	2.51859	0.0432869
GO:0018812	3-hydroxyacyl-CoA dehydratase activity	molecular_function	13	9	854729	1490333	2.51859	0.0432869
GO:0018813	trans-o-hydroxybenzylidenepyruvate hydratase-aldolase activity	molecular_function	13	9	854729	1490333	2.51859	0.0432869
GO:0018815	3-methyl-5-hydroxy-6-(3-carboxy-3-oxopropenyl)-1H-2-pyridon hydratase-aldolase activity	molecular_function	13	9	854729	1490333	2.51859	0.0432869
GO:0018816	2-hydroxyisobutyrate dehydratase activity	molecular_function	13	9	854729	1490333	2.51859	0.0432869
GO:0018817	2-oxo-hept-3-ene-1,7-dioate hydratase activity	molecular_function	13	9	854729	1490333	2.51859	0.0432869
GO:0018820	cyanamide hydratase activity	molecular_function	16	51	854726	1490291	0.547009	0.0413341
GO:0018853	obsolete perillyl-CoA synthetase activity	molecular_function	43	111	854699	1490231	0.675439	0.0293164
GO:0018854	3-isopropenyl-6-oxoheptanoyl-CoA synthetase activity	molecular_function	43	111	854699	1490231	0.675439	0.0293164
GO:0018855	2-oxo-delta3-4,5,5-trimethylcyclopentenylacetyl-CoA synthetase activity	molecular_function	43	111	854699	1490231	0.675439	0.0293164
GO:0018856	benzoyl acetate-CoA ligase activity	molecular_function	43	111	854699	1490231	0.675439	0.0293164
GO:0018857	2,4-dichlorobenzoate-CoA ligase activity	molecular_function	43	111	854699	1490231	0.675439	0.0293164
GO:0019114	catechol dioxygenase activity	molecular_function	20	14	854722	1490328	2.49093	0.0113142
GO:0019117	dihydroxyfluorene dioxygenase activity	molecular_function	20	14	854722	1490328	2.49093	0.0113142
GO:0019131	obsolete tripeptidyl-peptidase I activity	molecular_function	190	264	854552	1490078	1.25491	0.0191454
GO:0019171	3-hydroxyacyl-[acyl-carrier-protein] dehydratase activity	molecular_function	13	9	854729	1490333	2.51859	0.0432869
GO:0019199	transmembrane receptor protein kinase activity	molecular_function	1293	2419	853449	1487923	0.931886	0.0405898
GO:0019295	coenzyme M biosynthetic process	biological_process	2	15	854740	1490327	0.232484	0.0417083
GO:0019543	propionate catabolic process	biological_process	94	119	854648	1490223	1.37731	0.0225491
GO:0019798	procollagen-proline dioxygenase activity	molecular_function	84	270	854658	1490072	0.542414	3.26926e-07
GO:0019912	cyclin-dependent protein kinase activating kinase activity	molecular_function	1293	2419	853449	1487923	0.931886	0.0405898
GO:0020037	heme binding	molecular_function	6035	9885	848707	1480457	1.06497	0.000130502
GO:0030001	metal ion transport	biological_process	676	1294	854066	1489048	0.910804	0.0492009
GO:0030154	cell differentiation	biological_process	5	1	854737	1490341	8.72037	0.0268724
GO:0030570	pectate lyase activity	molecular_function	156	197	854586	1490145	1.38076	0.00279997
GO:0030600	feruloyl esterase activity	molecular_function	7	41	854735	1490301	0.297686	0.00136032
GO:0030655	beta-lactam antibiotic catabolic process	biological_process	345	726	854397	1489616	0.828534	0.0038482
GO:0030693	obsolete caspase activity	molecular_function	102	238	854640	1490104	0.747234	0.0131466
GO:0030785	[ribulose-bisphosphate carboxylase]-lysine N-methyltransferase activity	molecular_function	7	32	854735	1490310	0.381413	0.0186981
GO:0030870	Mre11 complex	cellular_component	24	23	854718	1490319	1.81936	0.047758
GO:0031177	phosphopantetheine binding	molecular_function	1133	1674	853609	1488668	1.18035	1.87471e-05
GO:0032115	sorbose reductase activity	molecular_function	9	62	854733	1490280	0.253098	1.0613e-05
GO:0032440	2-alkenal reductase [NAD(P)+] activity	molecular_function	191	109	854551	1490233	3.05579	1.35872e-21
GO:0033783	25-hydroxycholesterol 7alpha-hydroxylase activity	molecular_function	2	18	854740	1490324	0.193761	0.017541
GO:0034211	GTP-dependent protein kinase activity	molecular_function	1293	2419	853449	1487923	0.931886	0.0405898
GO:0042262	DNA protection	biological_process	6	2	854736	1490340	5.23085	0.0311697
GO:0042469	versicolorin reductase activity	molecular_function	237	522	854505	1489820	0.791566	0.00286108
GO:0042742	defense response to bacterium	biological_process	20	15	854722	1490327	2.32488	0.0135801
GO:0042773	ATP synthesis coupled electron transport	biological_process	63	76	854679	1490266	1.44534	0.0341515
GO:0042973	glucan endo-1,3-beta-D-glucosidase activity	molecular_function	3	19	854739	1490323	0.275306	0.0264346
GO:0043365	[formate-C-acetyltransferase]-activating enzyme activity	molecular_function	9	60	854733	1490282	0.261535	2.44719e-05
GO:0043721	4-hydroxybutanoyl-CoA dehydratase activity	molecular_function	13	9	854729	1490333	2.51859	0.0432869
GO:0043724	2-keto-3-deoxygalactonate aldolase activity	molecular_function	13	9	854729	1490333	2.51859	0.0432869
GO:0043727	5-amino-4-imidazole carboxylate lyase activity	molecular_function	18	15	854724	1490327	2.0924	0.0447564
GO:0043728	2-keto-4-methylthiobutyrate aminotransferase activity	molecular_function	18	15	854724	1490327	2.0924	0.0447564
GO:0043734	DNA-N1-methyladenine dioxygenase activity	molecular_function	45	168	854697	1490174	0.467013	1.54882e-06
GO:0043759	branched-chain acyl-CoA synthetase (ADP-forming) activity	molecular_function	43	111	854699	1490231	0.675439	0.0293164
GO:0043762	aryl-CoA synthetase (ADP-forming) activity	molecular_function	43	111	854699	1490231	0.675439	0.0293164
GO:0043823	spheroidene monooxygenase activity	molecular_function	765	1116	853977	1489226	1.19538	0.000166828
GO:0043867	7-cyano-7-deazaguanine tRNA-ribosyltransferase activity	molecular_function	102	118	854640	1490224	1.50719	0.00256321
GO:0043892	methylglyoxal reductase (NADPH-dependent) activity	molecular_function	5	48	854737	1490294	0.181594	1.1142e-05
GO:0044237	cellular metabolic process	biological_process	1006	1917	853736	1488425	0.914903	0.0232587
GO:0045552	dihydrokaempferol 4-reductase activity	molecular_function	9	5	854733	1490337	3.13853	0.0477747
GO:0045703	ketoreductase activity	molecular_function	237	522	854505	1489820	0.791566	0.00286108
GO:0046558	arabinan endo-1,5-alpha-L-arabinosidase activity	molecular_function	3	27	854739	1490315	0.19376	0.00189831
GO:0046565	3-dehydroshikimate dehydratase activity	molecular_function	13	9	854729	1490333	2.51859	0.0432869
GO:0046677	response to antibiotic	biological_process	881	1832	853861	1488510	0.838352	1.47423e-05
GO:0047012	sterol-4-alpha-carboxylate 3-dehydrogenase (decarboxylating) activity	molecular_function	103	239	854639	1490103	0.751403	0.0155945
GO:0047074	4-hydroxycatechol 1,2-dioxygenase activity	molecular_function	20	14	854722	1490328	2.49093	0.0113142
GO:0047145	demethylsterigmatocystin 6-O-methyltransferase activity	molecular_function	8	40	854734	1490302	0.348719	0.00395851
GO:0047172	shikimate O-hydroxycinnamoyltransferase activity	molecular_function	1	13	854741	1490329	0.134113	0.024214
GO:0047173	phosphatidylcholine-retinol O-acyltransferase activity	molecular_function	3	29	854739	1490313	0.180344	0.00076776
GO:0047369	succinate-hydroxymethylglutarate CoA-transferase activity	molecular_function	2	20	854740	1490322	0.174335	0.00667049
GO:0047501	(+)-neomenthol dehydrogenase activity	molecular_function	3	35	854739	1490307	0.149435	0.000123481
GO:0047547	2-methylcitrate dehydratase activity	molecular_function	94	119	854648	1490223	1.37731	0.0225491
GO:0047560	3-dehydrosphinganine reductase activity	molecular_function	8	41	854734	1490301	0.340213	0.00273217
GO:0047621	acylpyruvate hydrolase activity	molecular_function	5	24	854737	1490318	0.363251	0.0334503
GO:0047735	cellobiose dehydrogenase (acceptor) activity	molecular_function	8	32	854734	1490310	0.4359	0.0323594
GO:0047749	cholestanetriol 26-monooxygenase activity	molecular_function	12	7	854730	1490335	2.98909	0.0286364
GO:0047927	gibberellin-44 dioxygenase activity	molecular_function	6	33	854736	1490309	0.317017	0.00688834
GO:0047953	glycerol 2-dehydrogenase (NADP+) activity	molecular_function	4	22	854738	1490320	0.317019	0.0250747
GO:0048037	obsolete cofactor binding	molecular_function	1601	2163	853141	1488179	1.2911	1.51127e-14
GO:0050150	o-pyrocatechuate decarboxylase activity	molecular_function	1	15	854741	1490327	0.116234	0.00916286
GO:0050236	pyridoxine:NADP 4-dehydrogenase activity	molecular_function	95	234	854647	1490108	0.707846	0.00413728
GO:0050369	[tyrosine 3-monooxygenase] kinase activity	molecular_function	1	12	854741	1490330	0.145287	0.0401245
GO:0050501	hyaluronan synthase activity	molecular_function	21	12	854721	1490330	3.05138	0.00175821
GO:0050525	cutinase activity	molecular_function	213	240	854529	1490102	1.54753	4.16634e-06
GO:0050614	delta24-sterol reductase activity	molecular_function	4	22	854738	1490320	0.317019	0.0250747
GO:0050800	obsolete hydrolase activity, acting on acid anhydrides, acting on GTP, involved in cellular and subcellular movement	molecular_function	29	92	854713	1490250	0.549604	0.00440563
GO:0050832	defense response to fungus	biological_process	20	14	854722	1490328	2.49093	0.0113142
GO:0051438	regulation of ubiquitin-protein transferase activity	biological_process	1024	2264	853718	1488078	0.788363	1.6792e-10
GO:0051440	obsolete regulation of ubiquitin-protein ligase activity involved in meiotic cell cycle	biological_process	1024	2264	853718	1488078	0.788363	1.6792e-10
GO:0051443	positive regulation of ubiquitin-protein transferase activity	biological_process	1024	2264	853718	1488078	0.788363	1.6792e-10
GO:0051444	negative regulation of ubiquitin-protein transferase activity	biological_process	1024	2264	853718	1488078	0.788363	1.6792e-10
GO:0051909	acetylenecarboxylate hydratase activity, producing 3-hydroxypropenoate	molecular_function	13	9	854729	1490333	2.51859	0.0432869
