# Supplementary material for: Comparative Genomics Reveals Evolutionary Traits, Mating Strategies, and Pathogenicity-Related Genes Variation of Botryosphaeriaceae
Source: Front Microbiol. 2022 Feb 23;13:800981. doi: 10.3389/fmicb.2022.800981 (PMC8905617; doi:10.3389/fmicb.2022.800981)
Supplement: Supplementary Table 5 — Mating type of Botryosphaeriaceae fungi. [file Table_5.xlsx]

## Sheet: table.s5
Species	strain	Thallism	Mating type
Botryosphaeria dothidea	KE11_99	Homothallic	MAT1-1 and MAT1-2
	KE5476	Homothallic	MAT1-1 and MAT1-2
	KE45	Homothallic	MAT1-1 and MAT1-2
B. kuwatsukai	KE301	Homothallic	MAT1-1 and MAT1-2
	KE2	Homothallic	MAT1-1 and MAT1-2
Diplodia corticola	-	Heterothallic	MAT1-1
D. mutila	KE84208	Heterothallic	MAT1-1
D. sapinea	KE8391	Heterothallic	MAT1-2
D. scrobiculata	-	Heterothallic	MAT1-1
D. seriata	B07_159	Heterothallic	MAT1-1
Dothiorella sarmentorum	Kedek	Homothallic	MAT1-1 and MAT1-2
Lasiodiplodia citricola	KE87127	Heterothallic	MAT1-1
L. gonubiensis	-	Homothallic	MAT1-1 and MAT1-2
L. theobromae	KE88424	Heterothallic	MAT1-1
Macrophomina phaseolina	KEF53	Heterothallic	MAT1-1
	KEF69	Heterothallic	MAT1-1
Neofusicoccum cordaticola	-	Homothallic	MAT1-1 and MAT1-2
N. kwambonambiense	-	Homothallic	MAT1-1 and MAT1-2
N. parvum	KE88098	Homothallic	MAT1-1 and MAT1-2
	KE88756	Homothallic	MAT1-1 and MAT1-2
N. ribis	-	Homothallic	MAT1-1 and MAT1-2
N. umdonicola	-	Homothallic	MAT1-1 and MAT1-2
Neoscytalidium dimidiatum	-	Heterothallic	MAT1-1

## Sheet: table.s6
			Amino acid interval
Species	strain	Gene	MATalpha	MAT_HMG-box	E value
Botryosphaeria dothidea	KE11_99	MAT1-1-1	28–156		3.14E−20
		MAT1-2-1		176–268	2.98E−19
B. dothidea	KE5476	MAT1-1-1	30–160		5.19E−46
		MAT1-2-1		180–288	4.51E−32
B. dothidea	KE45	MAT1-1-1	42–169		6.79E−14
		MAT1-2-1		183–279	2.68E−30
B. kuwatsukai	KE301	MAT1-1-1	22–146		5.00E−45
		MAT1-2-1		160–258	7.59E−33
B. kuwatsukai	KE2	MAT1-1-1	25-156		4.53E−28
		MAT1-2-1		166–238	6.79E−26
Diplodia corticola	-	MAT1-1-1	80–229		3.54E−30
D. mutila	KE84208	MAT1-1-1	77–209		2.84E−28
D. sapinea	KE8391	MAT1-2-1		128–210	2.89E−19
D. scrobiculata	-	MAT1-1-1	74–219		5.69E−25
D. seriata	B07_159	MAT1-1-1	77–224		4.52E−23
Dothiorella sarmentorum	Kedek	MAT1-1-1	80–221		6.38E−10
		MAT1-2-1		131–227	7.80E−25
Lasiodiplodia citricola	KE87127	MAT1-1-1	60–209		7.77E−21
L. gonubiensis	-	MAT1-1-1	77–208		5.61E−15
		MAT1-2-1		124–223	6.66E−15
L. theobromae	KE88424	MAT1-1-1	60–209		7.21E−30
Macrophomina phaseolina	KEF53	MAT1-1-1	40–190		1.68E−30
M. phaseolina	KEF69	MAT1-1-1	42–196		2.56E−29
Neofusicoccum cordaticola	-	MAT1-1-1	25–203		5.69E−18
		MAT1-2-1		180–249	5.62E−23
N. kwambonambiense	-	MAT1-1-1	24–210		2.58E−33
		MAT1-2-1		200–268	4.62E−40
N. parvum	KE88098	MAT1-1-1	28–207		2.68E−20
		MAT1-2-1		191–265	2.21E−12
N. parvum	KE88756	MAT1-1-1	22–210		6.68E−33
		MAT1-2-1		188–255	4.66E−25
N. ribis	-	MAT1-1-1	30–212		5.64E−27
		MAT1-2-1		184–245	3.28E−41
N. umdonicola	-	MAT1-1-1	24–205		7.56E−29
		MAT1-2-1		189–235	9.10E−22
Neoscytalidium dimidiatum	-	MAT1-1-1	66–235		1.02E−21

## Sheet: table.s7
Gene	Nucleotide conservation	%	Amino acid conservation	%
DUF2404	456/804	66.79	250/267	69.82
MAT1-2-5	231/792	22.62	52/264	19.32
MAT1-2-1	300/912	30.11	64/303	21.38
MAT1-1-1	410/1173	25.46	83/390	14.11
MAT1-1-4	209/960	23.07	55/283	20.39
APN2	886/1854	73.25	358/618	77.15
CoxVIa	269/375	78.59	95/124	71.68
APC5	823/1458	69.12	321/482	70.83
CIA30	410/657	68.13	154/216	80.14
