# Supplementary material for: Comparative Genomics Reveals Evolutionary Traits, Mating Strategies, and Pathogenicity-Related Genes Variation of Botryosphaeriaceae
Source: Front Microbiol. 2022 Feb 23;13:800981. doi: 10.3389/fmicb.2022.800981 (PMC8905617; doi:10.3389/fmicb.2022.800981)
Supplement: Supplementary Table 9 — Gene number of backbone and related genes of secondary metabolism of Botryosphaeriaceae fungi and 8 outgroups. [file Table_9.xlsx]

## Sheet: Sheet1
species	PKS	PKS-like	NRPS	NRPS-like	Hybrid	DMAT	TCs	sum
Botryosphaeria	25	10	18	18	0	0	1	72
Diplodia	11	4	6	11	0	0	0	32
Dothiorella	8	6	12	14	0	0	0	40
Lasiodiplodia	23	6	16	13	0	0	0	58
Macrophomina	31	8	17	17	0	0	0	73
Neofusicoccum	26	9	14	14	0	0	1	64
Neoscytalidium dimidiatum	21	4	10	15	0	0	0	50
Pyrenophora tritici-repentis	17	5	13	9	0	0	0	44
Zymoseptoria tritici	11	3	6	11	0	0	0	31
Colletotrichum higginsianum	43	5	15	11	0	11	1	86
Laccaria bicolor	3	1	1	4	0	1	3	13
Neurospora crassa	8	3	3	3	0	1	0	18
Peltaster fructicola	5	2	2	9	0	0	0	18
Puccinia graminis	2	0	1	1	0	0	0	4
Pyricularia oryzae	28	3	7	7	0	3	0	48
Rhizopus oryzae	1	1	0	7	0	0	0	9
Valsa mali	38	2	10	13	0	2	0	65
