# Supplementary material for: Comparative Genomics Reveals Evolutionary Traits, Mating Strategies, and Pathogenicity-Related Genes Variation of Botryosphaeriaceae
Source: Front Microbiol. 2022 Feb 23;13:800981. doi: 10.3389/fmicb.2022.800981 (PMC8905617; doi:10.3389/fmicb.2022.800981)
Supplement: Supplementary Table 10 — Gene number of secreted proteins of Botryosphaeriaceae fungi and 8 outgroups. [file Table_10.xlsx]

## Sheet: Sheet1
Species	Secreted Prots	Small Secreted Prots(ssps)	ssps enriched cysteine	Secrete peptidases
Macrophomina_phaseolina	1118	261	138	298
Botryosphaeria_dothidea	1034	253	154	264
Neofusicoccum_parvum	1028	239	141	277
Lasiodiplodia_theobromae	1019	241	148	238
Neofusicoccum_umdonicola	955	219	136	260
Neofusicoccum_ribis	953	216	127	253
Zymoseptoria_tritici	947	266	152	222
Botryosphaeria_kuwatsukai	939	230	154	235
Neofusicoccum_kwambonambiense	938	202	129	252
Colletotrichum_higginsianum	930	405	215	253
Pyricularia_oryzae	927	135	156	257
Neofusicoccum_cordaticola	922	225	139	248
Diplodia_seriata	866	187	95	215
Lasiodiplodia_citricola	859	197	137	213
Neoscytalidium_dimidiatum	843	194	126	226
Lasiodiplodia_gonubiensis	832	185	127	219
Dothiorella_sarmentorum	815	229	121	204
Diplodia_mutila	796	168	113	206
Diplodia_corticola	722	117	79	194
Pyrenophora_tritici-repentis	705	276	142	88
Diplodia_sapinea	703	140	82	174
Diplodia_scrobiculata	671	167	95	171
Valsa_mali	576	114	65	159
Laccaria_bicolor	543	179	143	59
Neurospora_crassa	532	98	56	145
Peltaster_fructicola	380	48	28	97
Puccinia_graminis	368	179	127	57
Rhizopus_oryzae	180	86	47	25
