# Supplementary material for: Comparative Genomics Reveals Evolutionary Traits, Mating Strategies, and Pathogenicity-Related Genes Variation of Botryosphaeriaceae
Source: Front Microbiol. 2022 Feb 23;13:800981. doi: 10.3389/fmicb.2022.800981 (PMC8905617; doi:10.3389/fmicb.2022.800981)
Supplement: Supplementary Table 11 — Pfam annotations of secreted proteins of B. dothidea and B. kuwatsukai. [file Table_11.xlsx]

## Sheet: Sheet1
Botryosphaeria dothidea
Seq id	Hmm acc	Hmm name	Type	Alignment start	Alignment end	Envelope start	Envelope end	Hmm start	Hmm end	Hmm length	Bit score	E-value	Significance	Clan
gene1790.t1_1	PF18661.1	AvrLm4-7	Domain	20	105	20	105	1	86	86	90.1	1.4e-25	1	No_clan
gene13626.t1_1	PF13202.6	EF-hand_5	Domain	122	140	120	141	4	22	25	20.1	0.00032	1	CL0220
gene498.t1_1	PF06766.11	Hydrophobin_2	Family	31	90	31	92	1	63	65	62.3	3e-17	1	No_clan
gene848.t1_1	PF05498.11	RALF	Family	27	74	15	75	17	64	65	40.9	3.1e-10	1	No_clan
gene410.t1_1	PF05730.11	CFEM	Domain	22	85	20	85	3	66	66	40	3e-10	1	No_clan
gene1936.t1_1	PF09792.9	But2	Domain	48	188	44	188	8	142	142	116.3	1.4e-33	1	No_clan
gene10458.t1_1	PF01822.19	WSC	Domain	65	146	65	146	1	82	82	35.8	6.8e-09	1	No_clan
gene7817.t1_1	PF01476.20	LysM	Domain	69	105	69	111	1	28	44	29.7	5.1e-07	1	CL0187
gene4280.t1_1	PF06766.11	Hydrophobin_2	Family	38	98	38	99	1	64	65	55.7	3.5e-15	1	No_clan
gene8964.t1_1	PF05730.11	CFEM	Domain	27	94	24	94	4	66	66	32.8	5.4e-08	1	No_clan
gene8682.t1_1	PF16541.5	AltA1	Domain	44	134	36	134	9	110	110	64.8	1.2e-17	1	No_clan
gene9016.t1_1	PF05730.11	CFEM	Domain	22	85	20	85	3	66	66	45.5	5.7e-12	1	No_clan
gene583.t1_1	PF10645.9	Carb_bind	Domain	48	95	47	95	2	49	49	73.3	1.3e-20	1	No_clan
gene10804.t1_1	PF16541.5	AltA1	Domain	28	116	19	116	10	110	110	36.5	7e-09	1	No_clan
gene6535.t1_1	PF16541.5	AltA1	Domain	29	124	29	124	1	110	110	42.9	7.5e-11	1	No_clan
gene1791.t1_1	PF18661.1	AvrLm4-7	Domain	20	98	20	109	1	79	86	103.6	8.5e-30	1	No_clan
gene2838.t1_1	PF05730.11	CFEM	Domain	40	92	19	93	10	65	66	31.3	1.6e-07	1	No_clan
gene5892.t1_1	PF16541.5	AltA1	Domain	31	118	21	118	15	110	110	30.3	5.9e-07	1	No_clan
gene3953.t1_1	PF16541.5	AltA1	Domain	32	113	21	113	16	110	110	46.9	4.2e-12	1	No_clan
Botryosphaeria kuwatsukai
Seq id	Hmm acc	Hmm name	Type	Alignment start	Alignment end	Envelope start	Envelope end	Hmm start	Hmm end	Hmm length	Bit score	E-value	Significance	Clan
Botku-10806_t_1	PF07249.12	Cerato-platanin	Family	20	139	20	139	1	119	119	204	5.1e-61	1	CL0199
Botku-10891_t_1	PF16541.5	AltA1	Domain	32	113	21	113	16	110	110	46.9	4.2e-12	1	No_clan
Botku-11213_t_1	PF00545.20	Ribonuclease	Domain	53	133	50	134	5	88	89	39.6	6.7e-10	1	No_clan
Botku-1238_t_1	PF05730.11	CFEM	Domain	27	94	24	94	4	66	66	32.8	5.4e-08	1	No_clan
Botku-1622_t_1	PF01476.20	LysM	Domain	69	105	69	111	1	28	44	29.7	5.1e-07	1	CL0187
Botku-3014_t_1	PF16541.5	AltA1	Domain	29	124	29	124	1	110	110	42.9	7.5e-11	1	No_clan
Botku-12876_t_1	PF00188.26	CAP	Domain	49	167	49	167	1	126	126	56.9	3.5e-15	1	CL0659
Botku-3241_t_1	PF05730.11	CFEM	Domain	22	85	20	85	3	66	66	45.5	5.7e-12	1	No_clan
Botku-3929_t_1	PF16541.5	AltA1	Domain	28	116	19	116	10	110	110	36.5	7e-09	1	No_clan
Botku-4800_t_1	PF13202.6	EF-hand_5	Domain	122	140	120	141	4	22	25	20.1	0.00032	1	CL0220
Botku-4926_t_1	PF09792.9	But2	Domain	48	188	44	188	8	142	142	116.3	1.4e-33	1	No_clan
Botku-5204_t_1	PF06766.11	Hydrophobin_2	Family	31	90	31	92	1	63	65	62.3	3e-17	1	No_clan
Botku-5289_t_1	PF05730.11	CFEM	Domain	22	85	20	85	3	66	66	40	3e-10	1	No_clan
Botku-5733_t_1	PF05498.11	RALF	Family	27	74	14	75	17	64	65	42	1.4e-10	1	No_clan
Botku-6050_t_1	PF06766.11	Hydrophobin_2	Family	38	98	38	99	1	64	65	55.7	3.5e-15	1	No_clan
Botku-628_t_1	PF18224.1	ToxB_N	Domain	23	84	23	86	1	59	61	68.2	4.3e-19	1	No_clan
Botku-7853_t_1	PF10645.9	Carb_bind	Domain	48	95	47	95	2	49	49	73.3	1.3e-20	1	No_clan
Botku-7860_t_1	PF16541.5	AltA1	Domain	31	118	21	118	15	110	110	30.3	5.9e-07	1	No_clan
Botku-8407_t_1	PF05730.11	CFEM	Domain	21	80	19	81	3	65	66	46.9	2.1e-12	1	No_clan
Botku-9097_t_1	PF16541.5	AltA1	Domain	44	134	36	134	9	110	110	64.8	1.2e-17	1	No_clan
Botku-9738_t_1	PF18661.1	AvrLm4-7	Domain	20	105	20	105	1	86	86	90.1	1.4e-25	1	No_clan
