# Supplementary material for: Comparative Genomics Reveals Evolutionary Traits, Mating Strategies, and Pathogenicity-Related Genes Variation of Botryosphaeriaceae
Source: Front Microbiol. 2022 Feb 23;13:800981. doi: 10.3389/fmicb.2022.800981 (PMC8905617; doi:10.3389/fmicb.2022.800981)
Supplement: Supplementary Table 12 — Gene number of CAZy of Botryosphaeriaceae fungi and 8 outgroups. [file Table_12.xlsx]

## Sheet: Sheet1
Species	GH	GT	PL	CE	CBM	AA	Total
Neofusicoccum parvum	315	102	29	127	15	165	753
Botryosphaeria dothidea	319	110	26	119	15	161	750
Neofusicoccum kwambonambiense	309	91	28	125	14	157	724
Lasiodiplodia theobromae	303	116	26	110	11	153	719
Neofusicoccum ribis	299	91	28	124	14	160	716
Neofusicoccum umdonicola	305	91	27	122	14	157	716
Neofusicoccum cordaticola	304	88	28	116	13	160	709
Botryosphaeria kuwatsukai	295	92	25	105	14	144	675
Lasiodiplodia citricola	297	90	25	99	12	140	663
Diplodia seriata	282	115	26	100	13	126	662
Colletotrichum higginsianum	227	112	48	118	15	140	788
Macrophomina phaseolina	278	93	26	106	12	143	657
Neoscytalidium dimidiatum	279	88	29	101	13	139	649
Lasiodiplodia gonubiensis	295	83	25	96	12	132	643
Dothiorella sarmentorum	297	89	28	85	12	114	624
Diplodia mutila	258	88	23	90	9	110	577
Diplodia sapinea	256	81	24	80	8	107	556
Valsa mali	270	90	13	67	10	105	555
Pyricularia oryzae	247	96	6	81	12	111	553
Diplodia corticola	248	86	22	83	9	100	548
Diplodia scrobiculata	242	84	23	70	7	96	522
Pyrenophora tritici-repentis	227	85	10	64	9	123	518
Neurospora crassa	192	88	4	44	15	69	412
Zymoseptoria tritici	183	91	3	54	6	53	390
Rhizopus oryzae	125	133	6	60	11	21	356
Laccaria bicolor	145	77	8	37	10	54	331
Puccinia graminis	153	81	3	44	1	28	310
Peltaster fructicola	112	88	0	50	5	36	291
