# Supplementary material for: Comparative Genomics Reveals Evolutionary Traits, Mating Strategies, and Pathogenicity-Related Genes Variation of Botryosphaeriaceae
Source: Front Microbiol. 2022 Feb 23;13:800981. doi: 10.3389/fmicb.2022.800981 (PMC8905617; doi:10.3389/fmicb.2022.800981)
Supplement: Supplementary Table 13 — Genes number of CZAy related to cellulose, hemicellulose and lignin degradation of Botryosphaeriaceae fungi and 8 outgroups. [file Table_13.xlsx]

## Sheet: Sheet1
CAZy	substrate	Botryosphaeria dothidea	Botryosphaeria kuwatsukai	Diplodia corticola	Diplodia mutila	Diplodia sapinea	Diplodia scrobiculata	Diplodia seriata	Dothiorella sarmentorum	Lasiodiplodia citricola	Lasiodiplodia gonubiensis	Lasiodiplodia theobromae	Macrophomina phaseolina	Neofusicoccum cordaticola	Neofusicoccum kwambonambiense	Neofusicoccum parvum	Neofusicoccum ribis	Neofusicoccum umdonicola	Neoscytalidium dimidiatum	Zymoseptoria tritici	Pyrenophora tritici-repentis	Colletotrichum higginsianum	Laccaria bicolor	Neurospora crassa	Peltaster fructicola	Puccinia graminis	Pyricularia oryzae	Rhizopus oryzae	Valsa mali
GH94	Cellulose	0	0	0	0	0	0	0	0	0	0	0	0	0	0	0	0	0	0	0	1	0	0	1	0	0	1	0	0
GH6	Cellulose	1	1	1	1	1	1	1	2	1	1	1	1	1	1	1	1	1	1	0	3	3	0	3	0	0	3	0	1
GH45	Cellulose	2	2	1	1	2	1	1	1	1	1	1	2	2	2	2	2	2	1	1	3	1	0	1	0	0	1	5	1
AA9	Cellulose	15	13	11	12	12	11	13	15	14	12	14	13	14	14	14	14	14	13	2	25	26	3	14	0	3	23	0	10
GH7	Cellulose	2	2	2	2	2	1	2	3	2	2	2	3	2	2	2	2	2	2	1	3	7	0	5	0	8	5	0	4
GH74	Cellulose	0	0	0	0	0	0	0	0	0	0	0	0	0	0	0	0	0	0	0	0	2	0	1	0	0	1	0	2
CBM1	Cellulose	0	0	0	0	0	0	0	0	0	0	0	0	0	0	0	0	0	0	0	0	0	0	1	0	0	0	1	0
GH12	Cellulose	4	4	4	4	4	4	4	4	4	4	4	3	4	4	4	4	4	3	1	2	7	3	2	0	3	4	0	5
CE4	Chitin	9	7	6	7	6	5	8	8	7	7	10	8	8	8	9	8	8	8	5	10	14	9	4	3	14	10	32	3
CBM50	Chitin	0	0	0	0	0	0	0	0	0	0	0	0	0	0	0	0	0	0	0	0	0	0	0	0	0	0	0	0
CE5	Cutin	15	15	7	9	8	5	8	7	8	8	9	11	14	14	14	14	14	11	6	10	15	1	3	6	8	18	0	7
GH54	Hemicellulose	0	0	0	0	0	0	0	0	0	0	0	0	0	0	0	0	0	0	1	1	0	0	1	1	0	1	0	1
GH67	Hemicellulose	0	0	0	0	0	0	0	0	0	0	0	0	0	0	0	0	0	0	0	1	1	0	1	0	0	1	0	1
GH36	Hemicellulose	0	0	0	0	0	0	0	0	0	0	0	0	0	0	0	0	0	0	1	1	1	0	0	0	0	0	1	0
GH39	Hemicellulose	2	1	0	0	0	0	0	0	0	0	0	1	2	2	2	2	2	1	0	0	0	0	0	0	0	0	0	0
GH31	Hemicellulose	12	11	9	9	10	10	9	11	9	9	10	11	12	11	11	11	11	11	7	8	8	3	6	5	3	6	3	5
CE1	Hemicellulose	8	5	4	5	4	4	8	6	6	6	8	6	5	7	8	6	7	6	3	3	6	1	7	1	2	9	0	2
GH115	Hemicellulose	2	2	1	2	2	2	2	2	2	2	2	2	2	2	2	2	2	1	1	1	3	0	1	0	0	3	0	0
GH29	Hemicellulose	3	3	2	2	2	2	1	4	2	2	2	3	3	3	3	3	3	3	1	0	1	0	0	0	0	4	0	3
GH51	Hemicellulose	3	3	3	2	3	3	3	2	3	4	3	2	3	2	4	3	3	2	2	2	2	0	1	1	0	3	0	2
GH27	Hemicellulose	2	2	1	2	1	2	2	3	2	2	2	2	2	2	2	3	4	2	1	3	2	0	0	1	1	2	0	2
GH43	Hemicellulose	25	23	19	23	21	20	21	26	25	25	24	26	24	24	24	24	24	24	10	16	24	0	7	1	2	19	2	18
GH53	Hemicellulose	3	3	3	3	3	3	3	4	3	3	3	4	3	3	3	3	3	3	2	1	2	0	1	0	0	1	0	2
GH35	Hemicellulose	4	4	4	4	4	4	5	5	6	4	5	5	5	5	5	5	5	4	2	4	4	1	2	1	1	0	1	6
GH93	Hemicellulose	2	2	2	2	2	2	2	3	2	3	2	2	3	3	3	3	3	3	1	2	2	0	2	0	0	1	0	2
GH62	Hemicellulose	1	1	0	1	1	1	1	0	1	1	1	1	1	1	1	1	1	1	1	2	1	0	0	0	0	4	0	0
GH11	Hemicellulose	1	1	2	2	2	2	2	4	2	2	2	1	1	1	1	1	1	2	1	3	3	0	2	0	0	5	0	2
GH10	Hemicellulose	6	6	3	3	2	2	2	5	4	4	4	5	6	6	6	6	6	4	2	4	8	0	4	0	5	6	0	3
AA6	Lignin	1	1	1	1	1	1	4	2	1	1	1	1	1	1	1	1	1	1	1	1	1	2	1	1	1	1	5	1
AA1	Lignin	17	17	14	17	16	15	15	18	16	17	18	22	20	20	20	20	20	15	5	9	13	14	10	8	5	9	4	9
AA3	Lignin	47	42	24	30	27	22	33	27	39	38	43	41	47	44	45	44	42	43	20	26	37	11	8	10	9	19	3	34
AA7	Lignin	48	40	28	31	28	24	34	29	44	39	51	38	43	45	50	45	44	39	15	37	48	7	17	8	4	30	1	30
AA4	Lignin	7	6	3	6	5	4	7	4	4	5	5	5	9	8	8	9	9	5	0	2	4	0	2	0	0	1	1	6
AA8	Lignin	3	4	2	2	2	2	2	2	2	2	2	2	3	3	3	4	4	2	0	2	4	0	2	0	0	2	0	3
AA5	Lignin	3	3	3	3	2	3	3	4	3	3	3	3	3	3	3	3	3	3	1	5	3	10	2	3	4	4	2	0
PL4	Pectin	5	5	5	5	5	6	5	6	5	5	5	5	5	6	5	6	5	5	0	4	7	0	1	0	0	1	0	4
PL1	Pectin	9	9	8	9	8	8	10	12	10	10	11	9	8	8	9	8	8	9	2	3	18	0	1	0	2	2	0	7
PL3	Pectin	9	9	7	8	9	7	8	9	8	8	8	10	13	12	12	12	12	13	1	3	16	0	1	0	0	1	0	2
AA2	Pectin	10	10	7	7	7	7	7	7	8	8	8	9	10	10	10	10	10	9	3	7	11	3	5	3	2	8	3	4
GH78	Pectin	8	7	4	5	4	3	4	6	9	8	8	6	9	8	8	7	8	9	2	4	11	0	2	1	0	4	0	3
CE12	Pectin	4	4	4	4	4	4	4	6	5	5	5	4	4	5	5	5	4	4	0	3	5	0	1	0	0	3	0	4
GH105	Pectin	5	5	4	4	4	4	4	5	4	4	4	5	5	5	5	5	5	5	2	3	6	9	2	0	2	3	0	3
GH88	Pectin	1	1	0	1	0	0	1	1	1	1	1	1	1	1	1	1	1	1	0	1	2	1	0	0	0	1	0	0
PL9	Pectin	1	1	1	1	1	1	1	1	1	1	1	1	1	1	1	1	1	1	0	0	4	0	0	0	0	0	0	0
CE8	Pectin	3	3	9	9	9	10	9	8	9	9	9	8	10	9	10	10	10	8	1	2	10	4	2	0	9	1	6	10
GH28	Pectin	11	12	10	10	10	9	10	12	14	13	14	9	10	12	12	10	12	9	2	6	15	6	2	1	1	3	18	15
